# Supplementary material for: DNMT3L inhibits hepatocellular carcinoma progression through DNA methylation of CDO1: insights from big data to basic research
Source: J Transl Med. 2024 Feb 2;22:128. doi: 10.1186/s12967-024-04939-9 (PMC10837993; doi:10.1186/s12967-024-04939-9)
Supplement: Supplementary file 14 — Additional file 14: Table S1. Details of public datasets included in this study. [file 12967_2024_4939_MOESM14_ESM.xlsx]

## Sheet: Sheet1
Datasets	Type	Primary HCC samples(N)	Non-tumor samples(N)	OS	DFS	DNMT3L	CDO1	DNMT3A
GSE364	Expression profiling by array	30	0	Available	Not available	Not available	Available	Available
GSE1898	Expression profiling by array	91	0	Available	Not available	Available	Available	Available
GSE4024	Expression profiling by array	49	0	Available	Not available	Available	Available	Available
GSE6764	Expression profiling by array	35	40	Not available	Not available	Available	Available	Available
GSE10143	Expression profiling by array	80	0	Available	Not available	Not available	Available	Not available
GSE14520-GPL571	Expression profiling by array	22	21	Available	Available	Available	Available	Available
GSE14520-GPL3921	Expression profiling by array	225	220	Available	Available	Available	Available	Available
GSE25097	Expression profiling by array	268	289	Not available	Not available	Available	Available	Available
GSE27150	Expression profiling by array	81	0	Available	Not available	Not available	Available	Available
GSE36376	Expression profiling by array	240	193	Not available	Not available	Available	Available	Available
GSE39791	Expression profiling by array	72	72	Not available	Not available	Available	Available	Available
GSE54236	Expression profiling by array	81	80	Available	Not available	Available	Available	Available
GSE57957	Expression profiling by array	39	39	Not available	Not available	Available	Available	Available
GSE62232	Expression profiling by array	81	10	Not available	Not available	Available	Available	Available
GSE63898	Expression profiling by array	228	168	Not available	Not available	Available	Available	Available
GSE76427	Expression profiling by array	115	52	Available	Available	Available	Available	Available
GSE102079	Expression profiling by array	152	105	Not available	Not available	Available	Available	Available
GSE104580	Expression profiling by array	147	0	Not available	Not available	Available	Available	Available
GSE109211	Expression profiling by array	140	0	Not available	Not available	Available	Available	Available
GSE112790	Expression profiling by array	183	15	Not available	Not available	Available	Available	Available
GSE114564	Expression profiling by high throughput sequencing	63	55	Not available	Not available	Available	Available	Available
GSE116174	Expression profiling by array	64	0	Available	Not available	Available	Available	Available
GSE121248	Expression profiling by array	70	37	Not available	Not available	Available	Available	Available
GSE124535	Expression profiling by high throughput sequencing	35	35	Not available	Not available	Available	Available	Available
GSE124751	Expression profiling by high throughput sequencing	206	0	Available	Not available	Available	Available	Available
GSE136247	Expression profiling by array	39	30	Not available	Not available	Available	Available	Available
GSE144269	Expression profiling by high throughput sequencing	70	70	Available	Not available	Available	Available	Available
GSE164760	Expression profiling by array	53	117	Not available	Not available	Available	Available	Available
HCC-TCGA	Expression profiling by high throughput sequencing and Methylation450	361/361	49/41	Available	Available	Available	Available	Available
LICA-FR	Expression profiling by high throughput sequencing	161	0	Not available	Not available	Available	Available	Available
LIRI-JP	Expression profiling by high throughput sequencing	232	0	Available	Not available	Available	Available	Available
