# Supplementary material for: DNMT3L inhibits hepatocellular carcinoma progression through DNA methylation of CDO1: insights from big data to basic research
Source: J Transl Med. 2024 Feb 2;22:128. doi: 10.1186/s12967-024-04939-9 (PMC10837993; doi:10.1186/s12967-024-04939-9)
Supplement: Supplementary file 15 — Additional file 15: Table S2. Details of HCC signatures included in this study. [file 12967_2024_4939_MOESM15_ESM.xlsx]

## Sheet: Sheet1
HCC-related signatures	Class	Description	Included genes	Source
Proliferation.inhibitory.signatrue.CHIANG	beneficial	179 genes down-regulated in the proliferation subclass of hepatocellular carcinoma.	AADAC;AASS;ABAT;ABCA6;ABCA8;ABCB11;ABCB4;ABCG8;ACADL;ACBD4;ACSM5;ACYP2;ADH1A;ADH4;ADH6;ADRB2;AFM;AGXT;AGXT2;AKR7A3;ALAS1;ALDH1L1;ALDH3A2;ALDH5A1;ALDH6A1;AMDHD1;ANGPTL3;AOX1;APOA5;AQP9;AR;AZGP1;BAAT;BHMT;BHMT2;BLOC1S1;BOK;BTD;C3P1;C6;C8A;CA5A;CAT;CCL14;CCL16;CDC14B;CDO1;CES2;CIDEB;CLDN14;CMBL;COL18A1;CPB2;CPED1;CPT2;CTH;CUX2;CYP1A2;CYP27A1;CYP2B6;CYP2C8;CYP2C9;CYP2J2;CYP3A43;CYP4A11;CYP4A22;CYP4F1…	doi: 10.1158/0008-5472.CAN-08-0742.
Good.survival.signatrue.KIM	beneficial	43 genes in hepatocellular carcinoma with good survival.	ACSL5;ADH1B;ADH6;APOC3;AQP9;BPHL;C1orf115;C4BPB;CDO1;CHI3L1;COBLL1;CRAT;CRYL1;CYB5A;CYP27A1;CYP2J2;CYP4F12;EPHX2;F10;F5;GJB1;GPHN;HNF4A;IQGAP2;ITPR2;KHK;LECT2;MST1;MTSS1;PAH;PKLR;PLG;RGN;RNASE4;SERPINA10;SERPINC1;SERPINF2;SFTPC;SLC22A7;SLC2A2;SLC30A1;SULT2A1;TBX3	doi: 10.1002/hep.24813.
Poor.survival.signatrue.KIM	harmful	22 genes in hepatocellular carcinoma with poor survival	ALDOA;ARPC2;CTSC;CXCR4;DDIT4;ETV5;F3;IGFBP3;IQGAP1;JPT1;LAMB1;PFKFB3;PKM;PLOD2;PPT1;RALA;RGS1;RGS2;SLC38A1;SPHK1;TM4SF1;TSPAN3	doi: 10.1002/hep.24813.
Good.survival.signatrue.LEE	beneficial	187 genes in hepatocellular carcinoma with good survival	A1CF;ABCA6;ABCC2;ABCG5;ABCG8;ABHD6;ACADS;ACOX2;ACSL1;ACSL6;ACSM5;AGL;ALAS1;ALDH1L1;ALDH4A1;AMACR;AMDHD1;AMFR;AMT;ANXA9;AOX1;APCS;APOA5;APOC3;AQP9;AR;ASGR1;ATG16L1;ATP6V0E2;BAAT;BDH1;C1orf115;C1QTNF4;C2;C4BPB;CABIN1;CAND2;CCL16;CDHR5;CDO1;CES1;CES2;CES3;CFHR5;CGREF1;CLRN1;CLTRN;COBLL1;COQ8A;CPB2;CPN2;CPT2;CRAT;CRYL1;CSAG2;CUX2;CYP2D6;CYP2J2;CYP3A4;CYP4F11;DCXR;DENND5B;DEPDC7;DHRS3;DIO1;DPYS;DSG1;E…	doi: 10.1002/hep.20375.
Metastatic.signatrue.LIAO	harmful	544 genes up-regulated in hepatocellular carcinoma with intrahepatic metastatic	ACIN1;ACTN4;ADAM33;ADAMTS5;ADSL;AEBP1;AGRN;AGTRAP;AKR1B10;ALDH18A1;ALDOA;ALPK3;AMMECR1;ANKRD10;ANKRD46;ANKRD52;ANXA2;AP1S2;ARFGAP1;ARFGEF3;ARG2;ARHGAP4;ARHGEF1;ARHGEF2;ARNTL2;ASAP1;ASNS;ASPH;ASRGL1;ATAD2;ATIC;ATP13A2;ATP2C1;ATXN2L;B3GALNT1;B3GAT3;B3GNT5;BAMBI;BARD1;BCAS4;BCAT1;BCL11A;BCORL1;BICDL1;BIRC5;BOLA2;BOP1;BRD9;BUB1B;C11orf49;C18orf54;C20orf194;C3orf14;C4orf48;CA12;CABYR;CAPG;CAPN10;CARD8…	doi: 10.1038/onc.2008.168.
Vascular.invasion.inhibitory.signatrue.MINGUEZ	beneficial	21 genes under-expressed in hepatocellular carcinoma with vascular invasion.	AASS;ADH4;CYP3A4;DEPDC7;DPYS;GLYAT;GLYATL1;KLF9;MASP2;MAT1A;MYLK;PAH;PCK1;PIK3R1;PON1;PPARGC1A;RCL1;SLC38A2;SLC38A4;UGT2B15;ZFAND5	doi: 10.1016/j.jhep.2011.02.034
