# Supplementary material for: DNMT3L inhibits hepatocellular carcinoma progression through DNA methylation of CDO1: insights from big data to basic research
Source: J Transl Med. 2024 Feb 2;22:128. doi: 10.1186/s12967-024-04939-9 (PMC10837993; doi:10.1186/s12967-024-04939-9)
Supplement: Supplementary file 16 — Additional file 16: Table S3. DEGs between DNMT3L-low and high groups in TCGA. DEGs, differentially expressed genes. Up, up-regulated in HCC. Down, down-regulated in HCC. [file 12967_2024_4939_MOESM16_ESM.csv]

Genes	logFC	AveExpr	t	P.Value	adj.P.Val	B	Significance
TPPP2	2.021136755	-0.681518704	10.71526724	1.87E-23	3.00E-19	42.39778599	Up
SPP2	3.203976907	5.657282839	10.39563585	2.53E-22	2.01E-18	39.86750442	Up
AKR1D1	3.004763148	3.941865846	10.34621071	3.77E-22	2.01E-18	39.47983748	Up
SLC22A7	2.897319977	6.240904151	10.30599021	5.21E-22	2.09E-18	39.16509524	Up
DAO	2.148745079	4.173987078	9.854995003	1.88E-20	5.00E-17	35.68202961	Up
RTP3	2.759215637	4.354127648	9.495915399	3.05E-19	6.10E-16	32.97243341	Up
GOLM1	-1.539387152	5.081841976	-9.315801722	1.21E-18	2.15E-15	31.63571543	Down
PKLR	2.135414024	6.258051352	9.291072661	1.46E-18	2.33E-15	31.45339238	Up
CYP8B1	3.207977218	5.308407416	9.216854074	2.56E-18	3.72E-15	30.90796311	Up
APOC3	2.030565715	12.5318278	9.165061174	3.78E-18	4.93E-15	30.5289258	Up
CYP2A7	3.903886195	1.492815664	9.079229583	7.19E-18	7.68E-15	29.90368513	Up
HSD17B13	3.577909165	3.813013156	9.065263405	7.98E-18	7.73E-15	29.8022936	Up
PFKFB1	1.895020976	3.375660269	9.05644026	8.53E-18	7.73E-15	29.73828948	Up
GLYATL1	2.058967797	4.189408817	9.053963124	8.69E-18	7.73E-15	29.72032702	Up
ETNK2	1.618722997	5.568769119	8.851889327	3.89E-17	3.11E-14	28.26544608	Up
SLC25A47	3.011759161	4.680354716	8.829475787	4.59E-17	3.50E-14	28.10535656	Up
TTR	1.99216663	10.20253839	8.81641623	5.05E-17	3.67E-14	28.01219766	Up
CYP2A6	3.702267336	6.361127401	8.772364228	6.98E-17	4.86E-14	27.69860889	Up
UPB1	1.967878232	5.245377069	8.762445613	7.50E-17	5.00E-14	27.62814123	Up
SULT1E1	2.532081779	1.195563741	8.719538335	1.03E-16	6.57E-14	27.3238942	Up
LECT2	2.853760186	4.790500427	8.631423547	1.95E-16	1.16E-13	26.70212288	Up
CA5A	1.928057784	1.566369197	8.61100677	2.26E-16	1.29E-13	26.5586408	Up
FETUB	2.454573693	5.278692814	8.597832182	2.49E-16	1.37E-13	26.46617214	Up
MOGAT2	2.703401757	2.133478908	8.581633424	2.79E-16	1.49E-13	26.35260466	Up
KCNF1	-2.636205198	-2.060606492	-8.532295236	3.99E-16	1.93E-13	26.00756676	Down
HAO2	2.787739587	3.737855765	8.473855981	6.07E-16	2.86E-13	25.600579	Up
F12	1.711312309	8.114881429	8.451408099	7.13E-16	3.26E-13	25.44473768	Up
CNDP1	2.881850369	-1.687590339	8.42476612	8.62E-16	3.78E-13	25.26013573	Up
CYP7A1	3.147998475	3.833434759	8.422867467	8.74E-16	3.78E-13	25.24699478	Up
SVOP	1.657601373	-3.4491078	8.417106409	9.10E-16	3.84E-13	25.20713345	Up
ACOT12	1.942451269	4.1660921	8.343270152	1.54E-15	6.24E-13	24.6978667	Up
CYP4A22	2.028987673	4.60694081	8.323469191	1.77E-15	6.92E-13	24.56180603	Up
SERPINA11	2.031031376	6.823827695	8.317921707	1.84E-15	7.02E-13	24.52372592	Up
GRAMD1B	-1.937199505	-0.28934218	-8.286778243	2.30E-15	8.55E-13	24.31026238	Down
DAB1	1.687521336	-0.383994794	8.231845346	3.38E-15	1.23E-12	23.93506044	Up
ARID3C	1.516003114	1.747219774	8.198833895	4.26E-15	1.48E-12	23.71040041	Up
AHSG	2.133191486	10.70528768	8.138014863	6.53E-15	2.22E-12	23.29810696	Up
NR1I3	1.730876904	4.568714328	8.110797666	7.89E-15	2.63E-12	23.11428141	Up
TESC	-2.000033865	3.195515214	-8.053186481	1.18E-14	3.70E-12	22.72657095	Down
SLC2A2	1.707608872	7.394272683	8.038170842	1.31E-14	4.02E-12	22.62583212	Up
SULT2A1	2.162609476	8.209061199	8.032445153	1.36E-14	4.11E-12	22.5874531	Up
AGXT	1.822286906	8.55580759	8.010173818	1.59E-14	4.45E-12	22.43834939	Up
SLC10A1	2.67935659	5.500351466	8.0024345	1.67E-14	4.62E-12	22.3866028	Up
KNG1	1.612627722	10.02324298	7.968487563	2.11E-14	5.64E-12	22.16003724	Up
ZG16	2.28447717	1.679817046	7.960738124	2.23E-14	5.85E-12	22.10841052	Up
A1BG	1.713791732	5.054066193	7.924559887	2.86E-14	7.04E-12	21.86785462	Up
PLG	1.718098494	8.162050154	7.914763745	3.06E-14	7.41E-12	21.80284985	Up
RDH16	2.05123606	5.446839493	7.90432289	3.28E-14	7.85E-12	21.73362882	Up
TTC36	2.54435575	2.583415404	7.899656713	3.39E-14	7.98E-12	21.70271356	Up
SYT7	1.856288936	3.753339734	7.849564647	4.77E-14	1.08E-11	21.37164062	Up
CDO1	1.562520254	6.957131265	7.83172233	5.39E-14	1.20E-11	21.2540732	Up
GPLD1	1.86667532	2.75604726	7.801687188	6.61E-14	1.39E-11	21.05659033	Up
ACSM2A	1.806760597	4.965523989	7.781071372	7.60E-14	1.56E-11	20.9213504	Up
THRSP	3.184179332	3.408476776	7.76124384	8.69E-14	1.73E-11	20.79152063	Up
APOA5	1.882439801	7.106989277	7.745377402	9.67E-14	1.87E-11	20.68779714	Up
CYP4F2	1.987397077	5.183017187	7.702913365	1.29E-13	2.34E-11	20.41094	Up
SLC27A5	1.591453871	6.02052767	7.701215255	1.30E-13	2.34E-11	20.3998912	Up
USH2A	1.655755639	-1.186543522	7.608105923	2.43E-13	4.09E-11	19.79674121	Up
PHLDA2	-1.504639739	3.250202404	-7.603138762	2.51E-13	4.15E-11	19.76471249	Down
KRTAP5.6	1.612607278	0.410000122	7.598321862	2.59E-13	4.24E-11	19.73366705	Up
MPPED1	2.184706999	0.496356787	7.537463141	3.89E-13	6.04E-11	19.34264813	Up
PROZ	1.609285424	4.03954051	7.512223922	4.59E-13	6.81E-11	19.18115252	Up
F9	2.278605862	6.013800792	7.49421948	5.17E-13	7.60E-11	19.06618937	Up
AFM	1.863078774	6.301805003	7.491349029	5.27E-13	7.67E-11	19.04787929	Up
CPN2	1.568801144	6.957081556	7.480377435	5.67E-13	8.03E-11	18.97794045	Up
ELFN1	1.765353108	2.196921479	7.47116347	6.02E-13	8.46E-11	18.91926327	Up
SERPINC1	1.886278984	11.05328968	7.445271758	7.14E-13	9.85E-11	18.75465933	Up
SAA4	1.862169291	7.177853194	7.430763828	7.85E-13	1.07E-10	18.6626088	Up
CCL16	2.126374918	5.775030036	7.40873529	9.07E-13	1.23E-10	18.52309198	Up
SRD5A2	2.112706314	1.495306084	7.386992252	1.05E-12	1.41E-10	18.38568064	Up
CYP2B6	1.858467292	4.697949838	7.367159237	1.19E-12	1.59E-10	18.26059845	Up
ABCB4	1.520939673	4.514878882	7.358852839	1.26E-12	1.66E-10	18.20828528	Up
GDPD4	1.665921486	-2.624828844	7.353663804	1.30E-12	1.71E-10	18.17562708	Up
S100A2	-1.673811549	-1.251407206	-7.35000169	1.33E-12	1.72E-10	18.15258904	Down
CYP2A13	2.601468726	-1.193217037	7.34940634	1.34E-12	1.72E-10	18.14884454	Up
GPD1	1.508229471	4.515071373	7.348992843	1.34E-12	1.72E-10	18.14624395	Up
ADH1A	1.760032203	7.791441242	7.306176243	1.77E-12	2.18E-10	17.87754277	Up
ASPDH	1.74140785	4.876476044	7.290951943	1.95E-12	2.39E-10	17.78227983	Up
G6PC	1.743408268	7.521858334	7.287024158	2.00E-12	2.43E-10	17.75772635	Up
DIO1	1.736989036	5.825790616	7.276983295	2.14E-12	2.55E-10	17.69500308	Up
GPR128	1.576312708	-0.145358314	7.238662787	2.74E-12	3.15E-10	17.45621138	Up
GYS2	2.187384095	3.437652366	7.220205578	3.08E-12	3.50E-10	17.34153039	Up
APOA1	1.837733193	12.54666141	7.20059981	3.50E-12	3.89E-10	17.21995147	Up
FXYD1	2.050798774	2.7992256	7.168678278	4.29E-12	4.64E-10	17.02252737	Up
GLYAT	2.600391554	3.778673976	7.146486911	4.94E-12	5.27E-10	16.88566706	Up
CYP3A43	1.871732913	0.162011684	7.139082357	5.18E-12	5.46E-10	16.84007172	Up
ADH4	2.542459875	7.183782475	7.069324944	8.07E-12	7.92E-10	16.41226446	Up
AQP9	1.990186596	6.938534453	7.059804554	8.57E-12	8.31E-10	16.3541229	Up
FNDC5	2.232888873	2.184635363	7.054644946	8.85E-12	8.47E-10	16.32263754	Up
SLC39A5	1.98362942	5.222423234	7.027446087	1.05E-11	9.78E-10	16.15694958	Up
SLC17A2	1.74321507	4.197583778	7.02366765	1.08E-11	9.91E-10	16.13397062	Up
UROC1	2.538249981	2.531721091	7.017548168	1.12E-11	1.02E-09	16.09677414	Up
BHMT	2.004867828	6.209277911	6.932456432	1.91E-11	1.68E-09	15.58210281	Up
GCNT3	-2.087089568	-0.67756568	-6.922117892	2.03E-11	1.77E-09	15.51989601	Down
GCGR	2.706945702	2.123969497	6.88767395	2.52E-11	2.11E-09	15.31315833	Up
SPP1	-2.580243827	6.522831332	-6.875847742	2.71E-11	2.26E-09	15.24235728	Down
FOXN4	2.297174239	-1.418307337	6.866713241	2.87E-11	2.37E-09	15.1877346	Up
HPR	1.730007124	7.797077172	6.833583603	3.52E-11	2.79E-09	14.99009196	Up
SEC14L3	2.042206618	-2.521260542	6.829180133	3.62E-11	2.86E-09	14.96387721	Up
ADRA1A	1.998843137	-0.601621949	6.809990147	4.08E-11	3.17E-09	14.84978679	Up
WIPF3	-1.807455991	-0.460653612	-6.784288476	4.77E-11	3.61E-09	14.69736913	Down
CYP4A11	1.661399437	6.572020127	6.765595386	5.36E-11	3.93E-09	14.58679304	Up
ACSM2B	1.509288523	5.532142157	6.754615036	5.73E-11	4.17E-09	14.52195018	Up
RGAG1	1.981925827	-3.106195573	6.74712311	6.00E-11	4.32E-09	14.47775436	Up
NR1I2	2.007603382	2.59494885	6.736924669	6.38E-11	4.54E-09	14.41765335	Up
OTC	1.970713344	6.104159294	6.684668663	8.78E-11	5.91E-09	14.11080497	Up
BCAN	-1.71396346	-0.866522122	-6.655360839	1.05E-10	6.94E-09	13.93952047	Down
TMEM163	-1.93430259	-2.903703895	-6.65049999	1.08E-10	7.09E-09	13.91116866	Down
IYD	1.547913894	1.210431933	6.58906699	1.56E-10	9.98E-09	13.55424128	Up
LPA	1.599139438	2.112403097	6.576953606	1.68E-10	1.06E-08	13.4841676	Up
HFE2	1.638291191	6.942176148	6.567423811	1.78E-10	1.11E-08	13.42911042	Up
APOF	1.871492405	4.974392662	6.545068744	2.04E-10	1.24E-08	13.30020233	Up
ABCB11	2.057804782	2.408571554	6.536358526	2.15E-10	1.29E-08	13.25006912	Up
FA2H	-2.143415813	-3.448227827	-6.447794885	3.63E-10	1.99E-08	12.74330936	Down
SLC22A1	2.194664682	5.399856642	6.442132836	3.76E-10	2.04E-08	12.71109669	Up
SERPINA4	1.523608559	7.209962545	6.43059987	4.02E-10	2.18E-08	12.64555224	Up
UGT2B10	1.67114917	6.742790683	6.423587927	4.19E-10	2.24E-08	12.60574721	Up
DPYS	1.522208062	6.380229469	6.40628981	4.64E-10	2.44E-08	12.50769722	Up
AVPR1A	2.155009217	0.34273613	6.38273933	5.33E-10	2.73E-08	12.3745443	Up
ADH1B	1.707268714	7.829902873	6.377642173	5.49E-10	2.80E-08	12.34577653	Up
ACSM5	1.513695768	4.625233328	6.36988867	5.75E-10	2.90E-08	12.30205165	Up
UNC93A	2.006310614	1.407165565	6.352975885	6.35E-10	3.16E-08	12.20682092	Up
GCK	2.661193701	-2.203426982	6.3408833	6.81E-10	3.33E-08	12.13885477	Up
GSTA1	1.861383092	9.277850431	6.314977752	7.92E-10	3.80E-08	11.99360043	Up
TMEM82	1.668432989	3.220749883	6.309537188	8.18E-10	3.89E-08	11.96315504	Up
EFNA5	-1.935135304	-2.483830095	-6.290455009	9.14E-10	4.26E-08	11.85653685	Down
MASP2	1.501773557	5.883158206	6.289400318	9.19E-10	4.28E-08	11.85065148	Up
HORMAD2	2.000768274	-2.033747849	6.281426912	9.63E-10	4.47E-08	11.80618394	Up
DRD1	1.771716715	-3.089940695	6.265558561	1.06E-09	4.84E-08	11.71782073	Up
SHD	1.631008682	1.320085466	6.229807129	1.30E-09	5.83E-08	11.5193946	Up
EPS8L3	-2.188922598	1.800897777	-6.229584135	1.30E-09	5.83E-08	11.51815981	Down
WNT4	-1.985677103	-0.360111431	-6.21371627	1.42E-09	6.30E-08	11.43038517	Down
ETNPPL	1.685349887	4.415788985	6.181835744	1.71E-09	7.34E-08	11.2545792	Up
NQO1	-2.032603774	4.342159294	-6.170620171	1.82E-09	7.70E-08	11.1929038	Down
NLRP6	1.506275976	0.143222198	6.113799232	2.52E-09	1.02E-07	10.8818303	Up
TMC5	-2.108861506	-1.191509235	-6.084020125	2.98E-09	1.19E-07	10.71973088	Down
TAT	1.990642162	6.634381408	6.058258149	3.45E-09	1.35E-07	10.58001632	Up
MUC13	-2.426032724	3.253865106	-6.046463262	3.69E-09	1.43E-07	10.51621001	Down
SLC13A5	1.719212089	4.950160547	5.991042386	5.04E-09	1.81E-07	10.21775791	Up
GBP7	1.70505192	3.305483061	5.95540001	6.14E-09	2.13E-07	10.02700227	Up
REN	1.589376845	-0.0233939	5.893868611	8.64E-09	2.84E-07	9.699885086	Up
PPP2R2C	-2.44172259	-4.037147569	-5.877103924	9.48E-09	3.07E-07	9.611243195	Down
CDH17	-1.902583592	-4.393219441	-5.87333528	9.68E-09	3.13E-07	9.591345393	Down
MBOAT4	-1.517849158	-1.583034347	-5.872831879	9.71E-09	3.13E-07	9.588688314	Down
SLC28A1	1.597544544	3.381374786	5.840767193	1.16E-08	3.64E-07	9.419829318	Up
CD300LG	1.634968905	-2.88382374	5.731453662	2.10E-08	6.08E-07	8.849908725	Up
CYP39A1	1.615889659	1.916941077	5.722730437	2.20E-08	6.29E-07	8.804813716	Up
SYT13	-2.519647465	-3.321636726	-5.675278022	2.84E-08	7.75E-07	8.56050794	Down
CPS1	1.869623878	6.816395761	5.616675059	3.89E-08	9.99E-07	8.261136886	Up
IGFALS	1.667452349	2.680400995	5.603121103	4.18E-08	1.06E-06	8.192267012	Up
RASAL1	-1.776969332	-2.725694841	-5.567595821	5.04E-08	1.25E-06	8.012419077	Down
ARNT2	-1.658594556	-1.297531693	-5.543336421	5.73E-08	1.40E-06	7.890156839	Down
CYP3A4	2.568702774	5.581711406	5.530661102	6.12E-08	1.48E-06	7.826454425	Up
ZNF648	1.684795142	-1.971764892	5.490314361	7.57E-08	1.78E-06	7.624501237	Up
ASPHD1	-1.676810318	0.55406966	-5.465435032	8.61E-08	2.00E-06	7.500590961	Down
PAQR5	-1.725787488	0.437381589	-5.459876489	8.87E-08	2.05E-06	7.472971867	Down
ROS1	1.652638333	-5.140842847	5.454369448	9.12E-08	2.09E-06	7.445632099	Up
PITX1	-2.387320526	-1.283092647	-5.425294734	1.06E-07	2.36E-06	7.301677251	Down
EGF	-2.179179563	-4.892160529	-5.385722989	1.30E-07	2.80E-06	7.106797134	Down
DUOXA2	-2.152752522	-2.412368237	-5.385002006	1.31E-07	2.81E-06	7.103257714	Down
KNDC1	-2.174285851	-1.378041735	-5.384696227	1.31E-07	2.81E-06	7.101756719	Down
DIRAS2	-1.889181129	-3.457143358	-5.37677928	1.36E-07	2.91E-06	7.062919525	Down
ACADL	1.67816961	0.994220322	5.334426992	1.69E-07	3.47E-06	6.855982386	Up
PPAP2C	-1.851549838	0.466232107	-5.330365457	1.73E-07	3.52E-06	6.836210545	Down
MRAP2	-1.629777682	0.405891754	-5.26268498	2.44E-07	4.65E-06	6.508628701	Down
TNNT1	-1.635339866	-2.559256176	-5.255758937	2.52E-07	4.80E-06	6.475307559	Down
SLC1A2	1.616123585	1.847951576	5.24484296	2.67E-07	5.02E-06	6.422867113	Up
GAD1	-1.664952161	-4.392347735	-5.240736081	2.72E-07	5.09E-06	6.403161798	Down
UCHL1	-1.531400381	0.141663688	-5.237439481	2.77E-07	5.17E-06	6.387353864	Down
DUOX2	-2.085696301	-2.41713526	-5.235087583	2.80E-07	5.21E-06	6.3760812	Down
CA9	-2.23976255	-0.545978159	-5.202099032	3.31E-07	5.97E-06	6.218424304	Down
BBOX1	1.591105563	1.868685054	5.188336936	3.54E-07	6.34E-06	6.152906171	Up
VSIG1	-1.690278421	-2.430990281	-5.187201357	3.56E-07	6.36E-06	6.147506602	Down
B3GNT3	-1.844497458	1.918114583	-5.18641059	3.58E-07	6.37E-06	6.143747181	Down
S100P	-2.16424527	2.766487846	-5.163725122	4.00E-07	7.04E-06	6.036106989	Down
PTGES	-1.631835205	0.278996547	-5.112598996	5.16E-07	8.58E-06	5.795008814	Down
FABP1	1.508678773	8.878820862	5.08816574	5.82E-07	9.46E-06	5.680518582	Up
PPP1R14D	-1.543258582	-1.503887831	-5.084883691	5.91E-07	9.60E-06	5.665175535	Down
AGR2	-2.357321259	-2.136322626	-5.043985883	7.23E-07	1.13E-05	5.474703296	Down
FLNC	-1.546965894	-0.116509203	-5.04237791	7.28E-07	1.14E-05	5.467241737	Down
GRIN2B	1.678658702	-6.211296501	5.035578854	7.53E-07	1.17E-05	5.435714521	Up
PROL1	1.867695627	-1.259188052	5.029705104	7.75E-07	1.20E-05	5.408507631	Up
RHOV	-1.597464182	-2.269656519	-4.975692428	1.01E-06	1.50E-05	5.159616243	Down
IGSF9	1.548780854	0.897302391	4.957549292	1.10E-06	1.61E-05	5.076536534	Up
CCNO	-1.635812332	-0.86050234	-4.916930834	1.34E-06	1.90E-05	4.891498172	Down
NOTUM	1.877818614	2.929208752	4.910109792	1.38E-06	1.95E-05	4.860554954	Up
GFRA1	1.555856685	1.516837267	4.903174742	1.43E-06	2.00E-05	4.829132987	Up
HSD11B1	1.663247507	6.8156017	4.889744838	1.52E-06	2.11E-05	4.768393835	Up
LONRF2	-1.50873027	-2.498472182	-4.870503904	1.67E-06	2.27E-05	4.681627033	Down
CFHR5	1.608938913	5.430668084	4.819089513	2.13E-06	2.77E-05	4.45124421	Up
GULP1	-1.537049608	-3.065637514	-4.805084442	2.27E-06	2.92E-05	4.388860425	Down
FCAMR	1.720010698	-0.036601041	4.74900174	2.95E-06	3.67E-05	4.1406465	Up
SERPINA7	1.504980441	6.336464001	4.700890056	3.69E-06	4.44E-05	3.929757092	Up
CCL25	1.750304895	0.725760861	4.693590158	3.81E-06	4.57E-05	3.897924798	Up
PI3	-1.67177441	0.486470225	-4.640633452	4.86E-06	5.58E-05	3.668309047	Down
CNTN1	-1.765921304	-5.431501619	-4.626040041	5.20E-06	5.87E-05	3.605438695	Down
GSTA2	1.744568329	5.774101039	4.610555133	5.58E-06	6.27E-05	3.538919624	Up
PEBP4	1.512384218	-2.814682218	4.606874593	5.67E-06	6.35E-05	3.523138096	Up
ITGB8	-1.514067341	-4.103762301	-4.550677032	7.31E-06	7.80E-05	3.28356332	Down
HRG	1.53503945	8.550814871	4.538597466	7.72E-06	8.15E-05	3.232408653	Up
MISP	-1.998116906	-1.807010319	-4.520108752	8.38E-06	8.67E-05	3.154346988	Down
VTCN1	-1.698653456	-2.916181	-4.492229256	9.49E-06	9.52E-05	3.037173496	Down
CHRNA4	2.025678989	-1.869115929	4.434899559	1.22E-05	0.000117934	2.798260455	Up
MMP12	-1.584137903	-1.675068822	-4.420366685	1.30E-05	0.000124664	2.738133075	Down
CYP1A2	2.197235754	0.977305699	4.404569422	1.40E-05	0.00013187	2.672975052	Up
MMP7	-1.826098301	0.251393659	-4.36803604	1.64E-05	0.000151033	2.523089588	Down
FAM151A	1.612497357	-0.750592151	4.361864052	1.68E-05	0.00015431	2.49787845	Up
MROH2A	1.525784701	-1.713070275	4.341468103	1.84E-05	0.00016554	2.414793602	Up
FAM169B	-1.513946346	-3.753098462	-4.196185448	3.42E-05	0.000275896	1.833134614	Down
TENM1	1.523227818	-2.379875622	4.17826653	3.69E-05	0.000292594	1.762634004	Up
IGF2	1.841451006	5.238761995	4.150867824	4.13E-05	0.000322829	1.655364826	Up
PADI1	1.556644974	-4.302504154	4.123684376	4.63E-05	0.000355914	1.549571532	Up
POF1B	-1.575962884	-1.833957839	-4.098270695	5.14E-05	0.000389574	1.45123729	Down
GREM2	1.543570437	0.751982354	4.076670317	5.62E-05	0.000418082	1.36809289	Up
CXCL5	-1.665573689	-2.39195989	-4.016186396	7.19E-05	0.000509674	1.13740876	Down
ASCL1	1.559203011	-3.102691228	3.961266092	8.98E-05	0.000613626	0.930673199	Up
XPNPEP2	1.52162077	2.558822975	3.763004217	0.000195786	0.001168731	0.20612302	Up
USH1C	-1.887185665	-1.495297258	-3.75001692	0.000205806	0.00121675	0.15985716	Down
STMN2	-1.6361552	-2.418944619	-3.719532057	0.000231259	0.001335182	0.051838937	Down
NTS	-1.705478639	-1.057148736	-3.707045542	0.000242518	0.001387178	0.007830418	Down
HEPACAM	1.731080852	-2.587668359	3.651130387	0.000299567	0.00165439	-0.187559912	Up
AKR1B10	-1.640806018	7.047747039	-3.612815366	0.000345706	0.00185419	-0.319857234	Down
MUC5B	-1.713866405	-4.111880708	-3.547930667	0.000439378	0.002252401	-0.540936361	Down
MME	1.566199186	-0.141895734	3.420506291	0.000696382	0.003266773	-0.964221754	Up
CPLX2	-1.842932972	-1.082520364	-3.34782937	0.000900018	0.004018207	-1.199152187	Down
