# Supplementary material for: DNMT3L inhibits hepatocellular carcinoma progression through DNA methylation of CDO1: insights from big data to basic research
Source: J Transl Med. 2024 Feb 2;22:128. doi: 10.1186/s12967-024-04939-9 (PMC10837993; doi:10.1186/s12967-024-04939-9)
Supplement: Supplementary file 17 — Additional file 17: Table S4. DMSs between DNMT3L-low and high groups in TCGA. DMSs, differentially methylated sites. Up, up-regulated in HCC. Down, down-regulated in HCC. [file 12967_2024_4939_MOESM17_ESM.csv]

Probes	P.Value	adj.P.Val	Low_AVG	High_AVG	Genes	logFC	Significance
cg16290996	8.15E-14	1.51E-09	0.215627	0.453365	GAS5	1.072	Up
cg17025683	8.81E-14	1.51E-09	0.154799	0.399168	SNORD78	1.367	Up
cg02871659	5.38E-11	1.61E-07	0.251403	0.478147	SNHG9	0.9275	Up
cg04962480	7.29E-10	1.30E-06	0.157651	0.30054	YWHAZ	0.9308	Up
cg07362537	8.04E-10	1.42E-06	0.228603	0.430804	VPS52	0.9142	Up
cg06972019	1.17E-09	1.87E-06	0.195098	0.370614	ENO1	0.9257	Up
cg13985198	1.86E-09	2.59E-06	0.087349	0.221797	SNORD46	1.344	Up
cg00615913	7.12E-09	7.82E-06	0.0823	0.178492	LOC388796	1.117	Up
cg16624013	1.21E-08	1.12E-05	0.079194	0.178858	RPL10A	1.175	Up
cg04588455	1.69E-08	1.47E-05	0.106325	0.247578	MAZ	1.219	Up
cg18806997	1.74E-08	1.48E-05	0.103434	0.224	SNORD46	1.115	Up
cg05840553	2.25E-08	1.80E-05	0.055693	0.143335	RPL12	1.364	Up
cg15110463	9.49E-08	4.92E-05	0.122891	0.048889	PIGV	-1.33	Down
cg21756194	1.02E-07	5.21E-05	0.206684	0.103898	CALCR	-0.9923	Down
cg10895452	1.06E-07	5.29E-05	0.157223	0.073821	EN1	-1.091	Down
cg21863499	1.30E-07	6.23E-05	0.163069	0.074379	PIGV	-1.133	Down
cg12615334	1.34E-07	6.35E-05	0.16758	0.088219	CALCR	-0.9257	Down
cg02398998	2.01E-07	8.85E-05	0.046191	0.165177	BCL3	1.838	Up
cg17317962	2.42E-07	0.0001002	0.136098	0.255643	ACTG1	0.9095	Up
cg07675334	3.83E-07	0.0001399	0.101687	0.223009	MAZ	1.133	Up
cg05901579	4.95E-07	0.0001655	0.110017	0.042839	NTRK3	-1.361	Down
cg11597497	5.34E-07	0.0001752	0.154547	0.318053	BCL3	1.041	Up
cg10418524	7.20E-07	0.0002177	0.221947	0.112807	HOXD13	-0.9764	Down
cg22995106	7.32E-07	0.0002203	0.072325	0.157467	SF3B3	1.122	Up
cg10167060	8.61E-07	0.0002515	0.026362	0.122575	BCL3	2.217	Up
cg01742897	8.95E-07	0.0002583	0.235179	0.118541	TCF4	-0.9884	Down
cg01383799	1.09E-06	0.000294	0.110786	0.260093	MAZ	1.231	Up
cg14159304	1.34E-06	0.0003366	0.193941	0.095813	CALHM2	-1.017	Down
cg09988461	1.81E-06	0.000412	0.216623	0.114789	TCF21	-0.9162	Down
cg09000583	1.89E-06	0.0004247	0.245882	0.120732	HOXB13	-1.026	Down
cg13596833	2.31E-06	0.0004813	0.183933	0.094521	PAX6	-0.9605	Down
cg16000227	2.33E-06	0.0004848	0.174008	0.079105	VCAN	-1.137	Down
cg09541379	3.11E-06	0.0006007	0.158922	0.079406	CALHM2	-1.001	Down
cg23502565	3.57E-06	0.0006516	0.086089	0.04538	VEPH1	-0.9238	Down
cg12521167	3.77E-06	0.0006743	0.093983	0.195718	MAZ	1.058	Up
cg01090834	4.70E-06	0.0007852	0.110812	0.045553	SIM2	-1.282	Down
cg07553475	4.76E-06	0.0007938	0.087268	0.028336	FLJ22536	-1.623	Down
cg18090384	5.34E-06	0.0008561	0.02084	0.087027	PIM3	2.062	Up
cg01070355	5.57E-06	0.0008775	0.152199	0.070752	NRSN1	-1.105	Down
cg14037036	6.19E-06	0.0009469	0.066167	0.023316	PIGV	-1.505	Down
cg22441543	6.44E-06	0.0009747	0.032612	0.106403	PIM3	1.706	Up
cg16518772	6.64E-06	0.0009931	0.0917	0.18871	MAZ	1.041	Up
cg01017464	7.11E-06	0.001035	0.057866	0.126352	SNORD58A	1.127	Up
cg13391849	8.03E-06	0.001131	0.112832	0.057628	PIGV	-0.9693	Down
cg07644368	8.22E-06	0.001151	0.173983	0.087591	CDO1	-0.9901	Down
cg08805144	8.46E-06	0.001172	0.083557	0.036398	CACNA2D3	-1.199	Down
cg10743104	8.65E-06	0.001187	0.082239	0.038148	PDPN	-1.108	Down
cg20142271	1.01E-05	0.001335	0.144855	0.074466	PRDM8	-0.96	Down
cg05447833	1.03E-05	0.001355	0.135089	0.062072	GDF6	-1.122	Down
cg14703605	1.04E-05	0.001358	0.151666	0.077369	TRPA1	-0.9711	Down
cg07185695	1.18E-05	0.001475	0.125419	0.063854	MOSC1	-0.9739	Down
cg03387930	1.27E-05	0.001553	0.143882	0.076258	C20orf85	-0.9159	Down
cg13001495	1.39E-05	0.001652	0.126082	0.065183	BOC	-0.9518	Down
cg07013734	1.41E-05	0.001661	0.186635	0.092291	TRPC6	-1.016	Down
cg01426853	1.60E-05	0.001814	0.155317	0.071537	TMEM229A	-1.118	Down
cg04913057	1.62E-05	0.001827	0.067032	0.023532	ETNK2	-1.51	Down
cg17385674	1.74E-05	0.001922	0.068399	0.024299	ARID1A	-1.493	Down
cg01185682	1.86E-05	0.002011	0.058883	0.021913	HLF	-1.426	Down
cg26529911	2.18E-05	0.002206	0.115222	0.052697	TLL1	-1.129	Down
cg02984614	2.20E-05	0.002219	0.175861	0.085413	ACCN1	-1.042	Down
cg10515731	2.27E-05	0.002267	0.075568	0.025877	ACCN4	-1.546	Down
cg03721362	2.48E-05	0.002398	0.134101	0.067297	MEGF10	-0.9947	Down
cg01357116	2.57E-05	0.002449	0.118397	0.059512	ATOH1	-0.9924	Down
cg19057986	2.57E-05	0.002449	0.168151	0.085152	HOXB13	-0.9816	Down
cg23520422	2.65E-05	0.002489	0.109066	0.213352	PHLDA1	0.968	Up
cg17610929	2.87E-05	0.002605	0.131214	0.052968	ACCN4	-1.309	Down
cg06074994	3.12E-05	0.002753	0.07586	0.029047	WNT2	-1.385	Down
cg08229199	3.12E-05	0.002753	0.08227	0.039791	GPR135	-1.048	Down
cg06579271	3.46E-05	0.002969	0.048066	0.112525	PLLP	1.227	Up
cg01176363	3.59E-05	0.003049	0.074596	0.032108	LIME1	-1.216	Down
cg04290119	4.17E-05	0.003362	0.121616	0.064034	KCNQ5	-0.9254	Down
cg13097407	4.19E-05	0.003364	0.080509	0.024601	CRIP3	-1.71	Down
cg13432294	4.29E-05	0.003412	0.069391	0.139122	ENO1	1.004	Up
cg18821742	5.04E-05	0.003767	0.122826	0.058985	PCDH7	-1.058	Down
cg05643964	5.85E-05	0.004169	0.070478	0.034788	LIME1	-1.019	Down
cg14238325	6.42E-05	0.00442	0.095261	0.039899	CRIP3	-1.256	Down
cg07410872	6.58E-05	0.004488	0.120818	0.060015	HAND2	-1.009	Down
cg11509669	8.44E-05	0.005316	0.088057	0.038718	VSNL1	-1.185	Down
cg18777119	8.47E-05	0.005324	0.129275	0.069075	VSTM2B	-0.9042	Down
cg12698628	9.02E-05	0.005538	0.183749	0.098094	HOXB13	-0.9055	Down
cg21849932	9.07E-05	0.005566	0.067361	0.027148	LIME1	-1.311	Down
cg12592716	9.71E-05	0.005809	0.077902	0.028085	CUL1	-1.472	Down
cg11431126	9.87E-05	0.005883	0.062062	0.031249	RHOU	-0.9899	Down
cg21109265	0.000105	0.006114	0.072476	0.024525	CRIP3	-1.563	Down
cg06329345	0.000105	0.006115	0.104672	0.051517	PRDM5	-1.023	Down
cg08111446	0.0001087	0.006232	0.142607	0.072323	NKAIN4	-0.9795	Down
cg02933881	0.0001092	0.006252	0.049154	0.023249	ZNF551	-1.08	Down
cg12908522	0.0001095	0.006261	0.081997	0.042095	KCNA1	-0.9619	Down
cg22174841	0.0001121	0.006358	0.06205	0.030699	KCTD16	-1.015	Down
cg07459252	0.0001132	0.006401	0.139263	0.066789	PAX9	-1.06	Down
cg25262044	0.0001133	0.006407	0.062219	0.029659	DKK2	-1.069	Down
cg16411251	0.0001185	0.00662	0.076522	0.03195	GPR135	-1.26	Down
cg21338532	0.0001225	0.006761	0.111758	0.054162	RPRM	-1.045	Down
cg01473837	0.0001237	0.006806	0.141229	0.067372	HOXC4	-1.068	Down
cg07280629	0.0001239	0.006812	0.080272	0.041351	ZNF688	-0.957	Down
cg16549389	0.0001256	0.006863	0.078362	0.036593	SCNN1B	-1.099	Down
cg04360147	0.0001296	0.006991	0.049035	0.016377	ARID1A	-1.582	Down
cg18079128	0.0001316	0.00707	0.07069	0.1403	JAG1	0.9889	Up
cg20004910	0.0001321	0.007089	0.047091	0.019602	CYP1A1	-1.264	Down
cg13263285	0.0001323	0.007101	0.059942	0.11862	ITGB8	0.9847	Up
cg09252999	0.0001335	0.007159	0.087211	0.040875	PAX6	-1.093	Down
cg09196068	0.0001382	0.007312	0.085088	0.038636	FLJ16779	-1.139	Down
cg02128325	0.0001412	0.007405	0.04472	0.10016	NRG2	1.163	Up
cg09799633	0.0001497	0.007692	0.044603	0.016998	DUSP1	-1.392	Down
cg02693096	0.0001507	0.007696	0.069123	0.034567	PNPLA6	-0.9998	Down
cg06100368	0.0001521	0.007751	0.08168	0.041169	C1orf230	-0.9884	Down
cg08012199	0.0001583	0.00795	0.082382	0.037957	ARHGAP20	-1.118	Down
cg07882836	0.0001716	0.008366	0.071938	0.030504	CRIP3	-1.238	Down
cg23619769	0.0001724	0.008395	0.078095	0.033433	PHOX2A	-1.224	Down
cg16274199	0.0001791	0.008606	0.058727	0.031158	LOX	-0.9144	Down
cg22336806	0.0001794	0.008612	0.106106	0.051909	SERPINB9	-1.031	Down
cg18735214	0.0001804	0.00864	0.069266	0.034373	CRIP3	-1.011	Down
cg27291698	0.0001926	0.009031	0.060914	0.022595	CRIP3	-1.431	Down
cg10717290	0.0001947	0.009071	0.102995	0.053258	KCND2	-0.9515	Down
cg21258057	0.0001965	0.009137	0.086262	0.039895	FLJ16779	-1.113	Down
cg09861346	0.0001983	0.009203	0.076995	0.148391	GPRIN1	0.9466	Up
cg03922126	0.0002044	0.009367	0.1749	0.093075	KCNQ5	-0.9101	Down
cg25513433	0.0002142	0.009648	0.11082	0.057307	SBF2	-0.9514	Down
cg23162310	0.0002174	0.009738	0.0527	0.019853	DUSP1	-1.408	Down
cg10639888	0.0002189	0.009773	0.119496	0.062926	RPRM	-0.9252	Down
cg05052324	0.0002194	0.009773	0.134479	0.067263	PAX7	-0.9995	Down
cg03944810	0.0002308	0.01007	0.039744	0.018191	KLF7	-1.128	Down
cg12926104	0.0002399	0.01029	0.129914	0.069062	TWIST1	-0.9116	Down
cg01672943	0.000242	0.01033	0.124798	0.062627	PAX9	-0.9947	Down
cg24458466	0.0002473	0.01048	0.06808	0.030424	NEK2	-1.162	Down
cg10824187	0.0002479	0.0105	0.091881	0.046468	CXCR4	-0.9835	Down
cg23235334	0.0002543	0.01067	0.073309	0.035457	CCND2	-1.048	Down
cg26422022	0.0002643	0.01093	0.062623	0.029709	LOX	-1.076	Down
cg21893185	0.000267	0.01099	0.095355	0.042863	GPR135	-1.154	Down
cg07182669	0.0002728	0.01109	0.055644	0.022202	SERPINB9	-1.326	Down
cg25387636	0.0002731	0.01109	0.071087	0.035558	SLC47A1	-0.9994	Down
cg07484673	0.0002739	0.01112	0.069914	0.027499	ZNF655	-1.346	Down
cg03848675	0.0002768	0.01119	0.099776	0.05145	FOXF2	-0.9555	Down
cg09157302	0.0002777	0.01121	0.116522	0.059542	SLC34A2	-0.9686	Down
cg14847688	0.0002857	0.01144	0.050803	0.021797	GPR135	-1.221	Down
cg19321018	0.0002879	0.01148	0.069592	0.036565	EPS8	-0.9285	Down
cg19537645	0.0002882	0.01149	0.035519	0.014622	DUSP1	-1.28	Down
cg07167168	0.0002897	0.01152	0.066747	0.03086	PTPRT	-1.113	Down
cg26721264	0.0002948	0.01163	0.137378	0.073167	GALR1	-0.9089	Down
cg11982736	0.0002954	0.01164	0.064715	0.030552	CRIP3	-1.083	Down
cg13596049	0.0002955	0.01164	0.096275	0.046005	FAM59A	-1.065	Down
cg23002268	0.0002964	0.01166	0.038042	0.014146	DUSP1	-1.427	Down
cg08676812	0.000301	0.01177	0.07871	0.152258	LTBP3	0.9519	Up
cg13636404	0.0003058	0.01187	0.080137	0.035261	ZNF655	-1.184	Down
cg11799735	0.0003122	0.01201	0.029252	0.058187	SNORD15A	0.9922	Up
cg17204213	0.000328	0.01236	0.057725	0.025846	PRR16	-1.159	Down
cg00290974	0.0003294	0.01239	0.101866	0.054485	SBF2	-0.9027	Down
cg11573859	0.0003508	0.01289	0.02584	0.057958	SNHG12	1.165	Up
cg27111970	0.0003609	0.0131	0.076114	0.037039	PURA	-1.039	Down
cg21661027	0.0003793	0.01351	0.051876	0.026965	GALR1	-0.944	Down
cg05332887	0.0003814	0.01355	0.090786	0.046178	LOC404266	-0.9753	Down
cg07386190	0.0003997	0.01395	0.052202	0.027091	GLUL	-0.9463	Down
cg00095594	0.0004093	0.01419	0.065851	0.031459	NID1	-1.066	Down
cg00443971	0.0004183	0.01433	0.106696	0.055931	HAND2	-0.9318	Down
cg15210108	0.0004191	0.01435	0.059506	0.022536	MAGI2	-1.401	Down
cg15421430	0.0004224	0.01442	0.067627	0.034875	PNPLA6	-0.9554	Down
cg10837843	0.0004227	0.01442	0.050078	0.022729	DUSP1	-1.14	Down
cg19748341	0.0004333	0.01464	0.052924	0.023063	ACSF2	-1.198	Down
cg18845692	0.0004409	0.0148	0.058646	0.030911	FLRT2	-0.9239	Down
cg24810439	0.0004476	0.01497	0.121582	0.064083	HRK	-0.9239	Down
cg23794671	0.000478	0.01563	0.06379	0.0271	HLA-DOA	-1.235	Down
cg12798992	0.000482	0.01568	0.023772	0.051887	FGFR1OP	1.126	Up
cg14266999	0.0004999	0.01606	0.055249	0.110411	VPS52	0.9989	Up
cg01966612	0.0005055	0.01619	0.08098	0.041702	TNFRSF8	-0.9574	Down
cg05217962	0.0005122	0.01633	0.047928	0.023162	GPR135	-1.049	Down
cg03330747	0.0005226	0.01648	0.107155	0.052488	CDK2	-1.03	Down
cg26705720	0.0005323	0.01664	0.055651	0.130527	JAG1	1.23	Up
cg16332610	0.000548	0.01698	0.116993	0.060453	CYP11A1	-0.9525	Down
cg02855633	0.0005505	0.01703	0.039505	0.016759	ADAMTS1	-1.237	Down
cg02966153	0.0005867	0.01773	0.090806	0.048188	GAMT	-0.9141	Down
cg21193143	0.0005987	0.01795	0.111724	0.059746	PPFIA2	-0.903	Down
cg12545993	0.0006001	0.01797	0.076055	0.040381	TNFRSF11B	-0.9134	Down
cg17165580	0.0006059	0.01805	0.08932	0.043584	CRABP2	-1.035	Down
cg04310104	0.000617	0.01825	0.093524	0.048192	TFAP2B	-0.9565	Down
cg12457529	0.0006249	0.01839	0.066822	0.029405	ZNF655	-1.184	Down
cg02959669	0.0006277	0.01843	0.070633	0.032876	ZNF256	-1.103	Down
cg13722431	0.0006349	0.01852	0.058967	0.024682	SERPINB9	-1.256	Down
cg18961944	0.0006349	0.01852	0.071207	0.035023	GALR1	-1.024	Down
cg09726982	0.0006412	0.01865	0.083572	0.041963	ACCN4	-0.9939	Down
cg16477690	0.000651	0.0188	0.074436	0.038678	FAM59A	-0.9445	Down
cg13180678	0.0006611	0.019	0.068508	0.029229	CENPV	-1.229	Down
cg06100899	0.0006681	0.01911	0.030131	0.074024	DBNDD2	1.297	Up
cg02725413	0.000669	0.01912	0.061015	0.121679	NRG2	0.9959	Up
cg08810582	0.0006823	0.01934	0.066853	0.033477	SLC35E3	-0.9978	Down
cg18968597	0.0006918	0.01952	0.082896	0.040774	FAM59A	-1.024	Down
cg15389472	0.0007231	0.02006	0.069262	0.03672	GLUL	-0.9155	Down
cg24578679	0.0007286	0.02019	0.060175	0.024071	CYP11A1	-1.322	Down
cg14722509	0.0008192	0.02165	0.075363	0.148977	NPM1	0.9832	Up
cg24314057	0.0008212	0.02169	0.052349	0.022715	RGS2	-1.205	Down
cg24698875	0.000825	0.02176	0.048016	0.093514	RAPGEF3	0.9617	Up
cg06637893	0.0008335	0.0219	0.057022	0.027768	C16orf86	-1.038	Down
cg13357602	0.0008364	0.02192	0.038799	0.081989	KIAA1949	1.079	Up
cg26770917	0.0008498	0.02216	0.072462	0.037529	OLIG1	-0.9492	Down
cg05165378	0.0008587	0.02228	0.104051	0.051357	ZNF655	-1.019	Down
cg14855334	0.0008656	0.02237	0.066144	0.029935	CYP11A1	-1.144	Down
cg10425827	0.0008719	0.02247	0.074153	0.037243	FAM184A	-0.9935	Down
cg26610812	0.000873	0.02249	0.052926	0.023674	CABLES1	-1.161	Down
cg10273340	0.0008779	0.02255	0.076109	0.035349	GNAO1	-1.106	Down
cg22174844	0.0008859	0.02269	0.084161	0.041495	MACF1	-1.02	Down
cg04920689	0.0009001	0.02291	0.024763	0.012933	NTRK3	-0.9372	Down
cg02383154	0.0009035	0.02296	0.044999	0.023222	HLF	-0.9544	Down
cg07197522	0.0009138	0.02313	0.046585	0.016384	C12orf23	-1.508	Down
cg12450567	0.0009143	0.02313	0.042704	0.016817	NFIA	-1.344	Down
cg03774026	0.000926	0.02331	0.054599	0.023407	FAM184A	-1.222	Down
cg03045721	0.0009518	0.02372	0.046778	0.022576	ZNF594	-1.051	Down
cg23680448	0.0009663	0.02394	0.091855	0.047261	HOXB13	-0.9587	Down
