# Supplementary material for: DNMT3L inhibits hepatocellular carcinoma progression through DNA methylation of CDO1: insights from big data to basic research
Source: J Transl Med. 2024 Feb 2;22:128. doi: 10.1186/s12967-024-04939-9 (PMC10837993; doi:10.1186/s12967-024-04939-9)
Supplement: Supplementary file 18 — Additional file 18: Table S5. Correlation between CDO1 and 50 hallmark gene sets in 31 datasets. Cor, correlation coefficient. [file 12967_2024_4939_MOESM18_ESM.csv]

hallmark gene sets	P_value	Cor	Datasets
HALLMARK_TNFA_SIGNALING_VIA_NFKB	0.673017461	-0.047909101	GSE10143
HALLMARK_HYPOXIA	0.118599996	-0.175893879	GSE10143
HALLMARK_CHOLESTEROL_HOMEOSTASIS	0.060713765	0.210651338	GSE10143
HALLMARK_MITOTIC_SPINDLE	0.064818412	-0.207458795	GSE10143
HALLMARK_WNT_BETA_CATENIN_SIGNALING	0.834698121	-0.023700866	GSE10143
HALLMARK_TGF_BETA_SIGNALING	0.07285735	0.201652465	GSE10143
HALLMARK_IL6_JAK_STAT3_SIGNALING	0.587591548	-0.061545385	GSE10143
HALLMARK_DNA_REPAIR	0.177244569	-0.152370536	GSE10143
HALLMARK_G2M_CHECKPOINT	0.004038209	-0.318065981	GSE10143
HALLMARK_APOPTOSIS	0.612489199	-0.057488968	GSE10143
HALLMARK_NOTCH_SIGNALING	0.8069233	-0.027756001	GSE10143
HALLMARK_ADIPOGENESIS	6.35E-09	0.593932054	GSE10143
HALLMARK_ESTROGEN_RESPONSE_EARLY	0.138006471	0.167294863	GSE10143
HALLMARK_ESTROGEN_RESPONSE_LATE	0.403715121	0.094636009	GSE10143
HALLMARK_ANDROGEN_RESPONSE	0.000274656	0.396207445	GSE10143
HALLMARK_MYOGENESIS	0.140224049	-0.166372003	GSE10143
HALLMARK_PROTEIN_SECRETION	0.123979524	0.173408617	GSE10143
HALLMARK_INTERFERON_ALPHA_RESPONSE	0.245483147	0.13135119	GSE10143
HALLMARK_INTERFERON_GAMMA_RESPONSE	0.80763615	0.027651511	GSE10143
HALLMARK_APICAL_JUNCTION	0.017783958	-0.264410481	GSE10143
HALLMARK_APICAL_SURFACE	0.007607213	-0.296335374	GSE10143
HALLMARK_HEDGEHOG_SIGNALING	0.016106645	-0.268322941	GSE10143
HALLMARK_COMPLEMENT	0.625754618	0.055357136	GSE10143
HALLMARK_UNFOLDED_PROTEIN_RESPONSE	0.95664062	0.00617586	GSE10143
HALLMARK_PI3K_AKT_MTOR_SIGNALING	0.032050229	-0.239945335	GSE10143
HALLMARK_MTORC1_SIGNALING	0.402537006	-0.094872292	GSE10143
HALLMARK_E2F_TARGETS	0.010650519	-0.284102952	GSE10143
HALLMARK_MYC_TARGETS_V1	0.521133446	-0.072783242	GSE10143
HALLMARK_MYC_TARGETS_V2	0.165524061	-0.156547199	GSE10143
HALLMARK_EPITHELIAL_MESENCHYMAL_TRANSITION	0.043791218	-0.226036175	GSE10143
HALLMARK_INFLAMMATORY_RESPONSE	0.046477118	-0.223299457	GSE10143
HALLMARK_XENOBIOTIC_METABOLISM	9.50E-11	0.646288134	GSE10143
HALLMARK_FATTY_ACID_METABOLISM	5.39E-10	0.625830408	GSE10143
HALLMARK_OXIDATIVE_PHOSPHORYLATION	7.71E-06	0.476983035	GSE10143
HALLMARK_GLYCOLYSIS	0.314618032	0.113852965	GSE10143
HALLMARK_REACTIVE_OXYGEN_SPECIES_PATHWAY	0.304023331	-0.116356811	GSE10143
HALLMARK_P53_PATHWAY	0.599438395	0.059605931	GSE10143
HALLMARK_UV_RESPONSE_UP	0.084452804	0.194122735	GSE10143
HALLMARK_UV_RESPONSE_DN	0.500745214	0.076371119	GSE10143
HALLMARK_ANGIOGENESIS	0.03526952	-0.235755857	GSE10143
HALLMARK_HEME_METABOLISM	0.324521578	0.111561165	GSE10143
HALLMARK_COAGULATION	0.000551939	0.37772366	GSE10143
HALLMARK_IL2_STAT5_SIGNALING	0.518657766	0.073215038	GSE10143
HALLMARK_BILE_ACID_METABOLISM	4.62E-10	0.627698138	GSE10143
HALLMARK_PEROXISOME	1.49E-06	0.508168119	GSE10143
HALLMARK_ALLOGRAFT_REJECTION	0.027553638	-0.246433665	GSE10143
HALLMARK_SPERMATOGENESIS	0.19727649	-0.145676053	GSE10143
HALLMARK_KRAS_SIGNALING_UP	0.365580762	-0.102504196	GSE10143
HALLMARK_KRAS_SIGNALING_DN	0.633211825	-0.054167133	GSE10143
HALLMARK_PANCREAS_BETA_CELLS	0.488487178	-0.078564771	GSE10143
HALLMARK_TNFA_SIGNALING_VIA_NFKB	0.000250971	-0.292847777	GSE102079
HALLMARK_HYPOXIA	0.000159012	-0.301642863	GSE102079
HALLMARK_CHOLESTEROL_HOMEOSTASIS	0.393752845	-0.069664744	GSE102079
HALLMARK_MITOTIC_SPINDLE	9.31E-11	-0.494685123	GSE102079
HALLMARK_WNT_BETA_CATENIN_SIGNALING	0.002541093	-0.243147087	GSE102079
HALLMARK_TGF_BETA_SIGNALING	3.29E-05	-0.33002122	GSE102079
HALLMARK_IL6_JAK_STAT3_SIGNALING	0.005026229	-0.226449516	GSE102079
HALLMARK_DNA_REPAIR	8.06E-07	-0.387628089	GSE102079
HALLMARK_G2M_CHECKPOINT	4.33E-09	-0.453765639	GSE102079
HALLMARK_APOPTOSIS	0.000474556	-0.280076585	GSE102079
HALLMARK_NOTCH_SIGNALING	9.47E-06	-0.350649046	GSE102079
HALLMARK_ADIPOGENESIS	0.034658101	0.171477018	GSE102079
HALLMARK_ESTROGEN_RESPONSE_EARLY	0.062597526	-0.151409295	GSE102079
HALLMARK_ESTROGEN_RESPONSE_LATE	0.00070434	-0.271844135	GSE102079
HALLMARK_ANDROGEN_RESPONSE	0.356204508	-0.075350041	GSE102079
HALLMARK_MYOGENESIS	0.567870494	-0.046689816	GSE102079
HALLMARK_PROTEIN_SECRETION	1.27E-06	-0.381144189	GSE102079
HALLMARK_INTERFERON_ALPHA_RESPONSE	0.218926874	-0.100292709	GSE102079
HALLMARK_INTERFERON_GAMMA_RESPONSE	0.04752035	-0.1610105	GSE102079
HALLMARK_APICAL_JUNCTION	2.68E-06	-0.370181844	GSE102079
HALLMARK_APICAL_SURFACE	0.291171486	-0.086168793	GSE102079
HALLMARK_HEDGEHOG_SIGNALING	0.077222957	-0.143766452	GSE102079
HALLMARK_COMPLEMENT	0.008951808	-0.211358425	GSE102079
HALLMARK_UNFOLDED_PROTEIN_RESPONSE	1.25E-07	-0.412906048	GSE102079
HALLMARK_PI3K_AKT_MTOR_SIGNALING	1.76E-12	-0.531952747	GSE102079
HALLMARK_MTORC1_SIGNALING	3.93E-08	-0.427549602	GSE102079
HALLMARK_E2F_TARGETS	1.98E-08	-0.435922835	GSE102079
HALLMARK_MYC_TARGETS_V1	1.75E-07	-0.408464238	GSE102079
HALLMARK_MYC_TARGETS_V2	2.91E-05	-0.332126313	GSE102079
HALLMARK_EPITHELIAL_MESENCHYMAL_TRANSITION	5.61E-05	-0.320739285	GSE102079
HALLMARK_INFLAMMATORY_RESPONSE	0.00011735	-0.307346775	GSE102079
HALLMARK_XENOBIOTIC_METABOLISM	4.37E-10	0.478838651	GSE102079
HALLMARK_FATTY_ACID_METABOLISM	1.68E-06	0.377042656	GSE102079
HALLMARK_OXIDATIVE_PHOSPHORYLATION	0.779961937	-0.022845419	GSE102079
HALLMARK_GLYCOLYSIS	1.43E-07	-0.411168	GSE102079
HALLMARK_REACTIVE_OXYGEN_SPECIES_PATHWAY	0.008248244	-0.21355818	GSE102079
HALLMARK_P53_PATHWAY	0.000343927	-0.286606181	GSE102079
HALLMARK_UV_RESPONSE_UP	1.36E-06	-0.380196019	GSE102079
HALLMARK_UV_RESPONSE_DN	0.157416044	-0.115244475	GSE102079
HALLMARK_ANGIOGENESIS	7.30E-05	-0.316029466	GSE102079
HALLMARK_HEME_METABOLISM	0.092271917	0.137038822	GSE102079
HALLMARK_COAGULATION	0.000146272	0.303222435	GSE102079
HALLMARK_IL2_STAT5_SIGNALING	0.000199587	-0.297297922	GSE102079
HALLMARK_BILE_ACID_METABOLISM	8.61E-17	0.608903042	GSE102079
HALLMARK_PEROXISOME	8.63E-06	0.352141581	GSE102079
HALLMARK_ALLOGRAFT_REJECTION	5.74E-06	-0.358551486	GSE102079
HALLMARK_SPERMATOGENESIS	0.001627925	-0.253473625	GSE102079
HALLMARK_KRAS_SIGNALING_UP	0.001965242	-0.249157923	GSE102079
HALLMARK_KRAS_SIGNALING_DN	2.15E-08	0.434969486	GSE102079
HALLMARK_PANCREAS_BETA_CELLS	0.000265544	0.291740154	GSE102079
HALLMARK_TNFA_SIGNALING_VIA_NFKB	5.02E-06	-0.366393911	GSE104580
HALLMARK_HYPOXIA	2.72E-06	-0.37582693	GSE104580
HALLMARK_CHOLESTEROL_HOMEOSTASIS	0.550253715	0.04966463	GSE104580
HALLMARK_MITOTIC_SPINDLE	6.75E-12	-0.527385292	GSE104580
HALLMARK_WNT_BETA_CATENIN_SIGNALING	2.24E-05	-0.341959823	GSE104580
HALLMARK_TGF_BETA_SIGNALING	0.000151072	-0.307551917	GSE104580
HALLMARK_IL6_JAK_STAT3_SIGNALING	0.083805316	-0.143094003	GSE104580
HALLMARK_DNA_REPAIR	0.000670789	-0.277372904	GSE104580
HALLMARK_G2M_CHECKPOINT	5.93E-10	-0.482763015	GSE104580
HALLMARK_APOPTOSIS	0.002131826	-0.251375961	GSE104580
HALLMARK_NOTCH_SIGNALING	7.88E-05	-0.319760053	GSE104580
HALLMARK_ADIPOGENESIS	0.000329032	0.292208283	GSE104580
HALLMARK_ESTROGEN_RESPONSE_EARLY	0.001961117	-0.253342127	GSE104580
HALLMARK_ESTROGEN_RESPONSE_LATE	0.003719492	-0.23785884	GSE104580
HALLMARK_ANDROGEN_RESPONSE	0.123168224	-0.127718921	GSE104580
HALLMARK_MYOGENESIS	0.037967172	-0.171355102	GSE104580
HALLMARK_PROTEIN_SECRETION	6.59E-06	-0.362090833	GSE104580
HALLMARK_INTERFERON_ALPHA_RESPONSE	0.537586935	0.051249347	GSE104580
HALLMARK_INTERFERON_GAMMA_RESPONSE	0.761752657	0.025217167	GSE104580
HALLMARK_APICAL_JUNCTION	0.000169727	-0.30530999	GSE104580
HALLMARK_APICAL_SURFACE	0.04582378	-0.164988749	GSE104580
HALLMARK_HEDGEHOG_SIGNALING	0.005660591	-0.227151689	GSE104580
HALLMARK_COMPLEMENT	0.28041268	-0.089612573	GSE104580
HALLMARK_UNFOLDED_PROTEIN_RESPONSE	4.84E-06	-0.366951184	GSE104580
HALLMARK_PI3K_AKT_MTOR_SIGNALING	3.11E-05	-0.336374799	GSE104580
HALLMARK_MTORC1_SIGNALING	7.82E-07	-0.394173472	GSE104580
HALLMARK_E2F_TARGETS	1.26E-07	-0.419226699	GSE104580
HALLMARK_MYC_TARGETS_V1	2.62E-06	-0.376381561	GSE104580
HALLMARK_MYC_TARGETS_V2	0.000216574	-0.300557617	GSE104580
HALLMARK_EPITHELIAL_MESENCHYMAL_TRANSITION	5.98E-05	-0.324789174	GSE104580
HALLMARK_INFLAMMATORY_RESPONSE	0.005033923	-0.230190555	GSE104580
HALLMARK_XENOBIOTIC_METABOLISM	1.95E-10	0.494439074	GSE104580
HALLMARK_FATTY_ACID_METABOLISM	2.89E-08	0.437979485	GSE104580
HALLMARK_OXIDATIVE_PHOSPHORYLATION	0.001633534	0.257595692	GSE104580
HALLMARK_GLYCOLYSIS	6.07E-07	-0.397767143	GSE104580
HALLMARK_REACTIVE_OXYGEN_SPECIES_PATHWAY	0.101039457	-0.13578333	GSE104580
HALLMARK_P53_PATHWAY	0.000352273	-0.290821358	GSE104580
HALLMARK_UV_RESPONSE_UP	9.22E-06	-0.356699959	GSE104580
HALLMARK_UV_RESPONSE_DN	0.10683518	-0.133547183	GSE104580
HALLMARK_ANGIOGENESIS	1.33E-06	-0.386541465	GSE104580
HALLMARK_HEME_METABOLISM	0.859250674	0.014750907	GSE104580
HALLMARK_COAGULATION	0.015620597	0.199104367	GSE104580
HALLMARK_IL2_STAT5_SIGNALING	0.000378202	-0.289370573	GSE104580
HALLMARK_BILE_ACID_METABOLISM	1.20E-15	0.59839803	GSE104580
HALLMARK_PEROXISOME	1.00E-06	0.390598966	GSE104580
HALLMARK_ALLOGRAFT_REJECTION	0.017647029	-0.19549354	GSE104580
HALLMARK_SPERMATOGENESIS	0.010195644	-0.211303319	GSE104580
HALLMARK_KRAS_SIGNALING_UP	0.001976147	-0.253162901	GSE104580
HALLMARK_KRAS_SIGNALING_DN	1.77E-07	0.414718791	GSE104580
HALLMARK_PANCREAS_BETA_CELLS	0.159198852	0.116710143	GSE104580
HALLMARK_TNFA_SIGNALING_VIA_NFKB	1.56E-06	0.393021469	GSE109211
HALLMARK_HYPOXIA	1.25E-09	0.485047944	GSE109211
HALLMARK_CHOLESTEROL_HOMEOSTASIS	3.83E-13	0.564333489	GSE109211
HALLMARK_MITOTIC_SPINDLE	3.28E-07	0.415640866	GSE109211
HALLMARK_WNT_BETA_CATENIN_SIGNALING	0.000487325	0.290963175	GSE109211
HALLMARK_TGF_BETA_SIGNALING	2.49E-06	0.385911012	GSE109211
HALLMARK_IL6_JAK_STAT3_SIGNALING	1.69E-06	0.391811591	GSE109211
HALLMARK_DNA_REPAIR	1.10E-08	0.459759185	GSE109211
HALLMARK_G2M_CHECKPOINT	6.26E-06	0.371382548	GSE109211
HALLMARK_APOPTOSIS	4.68E-08	0.441712126	GSE109211
HALLMARK_NOTCH_SIGNALING	5.90E-12	0.539786259	GSE109211
HALLMARK_ADIPOGENESIS	1.87E-15	0.606992982	GSE109211
HALLMARK_ESTROGEN_RESPONSE_EARLY	3.04E-08	0.447195061	GSE109211
HALLMARK_ESTROGEN_RESPONSE_LATE	2.62E-10	0.502074429	GSE109211
HALLMARK_ANDROGEN_RESPONSE	1.15E-15	0.610596688	GSE109211
HALLMARK_MYOGENESIS	0.036377503	-0.177051527	GSE109211
HALLMARK_PROTEIN_SECRETION	1.05E-10	0.511552199	GSE109211
HALLMARK_INTERFERON_ALPHA_RESPONSE	1.16E-07	0.429873964	GSE109211
HALLMARK_INTERFERON_GAMMA_RESPONSE	5.85E-07	0.407421564	GSE109211
HALLMARK_APICAL_JUNCTION	0.066906871	0.155308913	GSE109211
HALLMARK_APICAL_SURFACE	0.138930513	-0.125695039	GSE109211
HALLMARK_HEDGEHOG_SIGNALING	0.484588067	-0.05955287	GSE109211
HALLMARK_COMPLEMENT	1.02E-06	0.399373829	GSE109211
HALLMARK_UNFOLDED_PROTEIN_RESPONSE	3.77E-11	0.521920793	GSE109211
HALLMARK_PI3K_AKT_MTOR_SIGNALING	3.00E-07	0.416847526	GSE109211
HALLMARK_MTORC1_SIGNALING	3.33E-11	0.523147228	GSE109211
HALLMARK_E2F_TARGETS	0.000449202	0.292695709	GSE109211
HALLMARK_MYC_TARGETS_V1	9.53E-13	0.556374855	GSE109211
HALLMARK_MYC_TARGETS_V2	9.89E-09	0.461054249	GSE109211
HALLMARK_EPITHELIAL_MESENCHYMAL_TRANSITION	0.019923451	0.196572703	GSE109211
HALLMARK_INFLAMMATORY_RESPONSE	0.734556615	-0.028909887	GSE109211
HALLMARK_XENOBIOTIC_METABOLISM	1.03E-21	0.697495143	GSE109211
HALLMARK_FATTY_ACID_METABOLISM	1.53E-20	0.682779164	GSE109211
HALLMARK_OXIDATIVE_PHOSPHORYLATION	1.85E-17	0.639439017	GSE109211
HALLMARK_GLYCOLYSIS	1.96E-10	0.505135274	GSE109211
HALLMARK_REACTIVE_OXYGEN_SPECIES_PATHWAY	1.28E-11	0.532486217	GSE109211
HALLMARK_P53_PATHWAY	2.23E-07	0.420973946	GSE109211
HALLMARK_UV_RESPONSE_UP	6.26E-11	0.516846953	GSE109211
HALLMARK_UV_RESPONSE_DN	1.08E-07	0.430757497	GSE109211
HALLMARK_ANGIOGENESIS	0.001192939	0.271158752	GSE109211
HALLMARK_HEME_METABOLISM	6.04E-16	0.615281116	GSE109211
HALLMARK_COAGULATION	7.32E-14	0.578284074	GSE109211
HALLMARK_IL2_STAT5_SIGNALING	1.78E-06	0.39101329	GSE109211
HALLMARK_BILE_ACID_METABOLISM	1.36E-18	0.656194156	GSE109211
HALLMARK_PEROXISOME	6.01E-16	0.615314389	GSE109211
HALLMARK_ALLOGRAFT_REJECTION	0.59078288	0.04583111	GSE109211
HALLMARK_SPERMATOGENESIS	4.63E-06	-0.376221988	GSE109211
HALLMARK_KRAS_SIGNALING_UP	0.002585615	0.252774042	GSE109211
HALLMARK_KRAS_SIGNALING_DN	7.92E-10	-0.490126006	GSE109211
HALLMARK_PANCREAS_BETA_CELLS	1.04E-07	-0.431220747	GSE109211
HALLMARK_TNFA_SIGNALING_VIA_NFKB	9.11E-05	-0.285191467	GSE112790
HALLMARK_HYPOXIA	3.24E-05	-0.302084317	GSE112790
HALLMARK_CHOLESTEROL_HOMEOSTASIS	0.242914869	-0.086752835	GSE112790
HALLMARK_MITOTIC_SPINDLE	7.67E-13	-0.497645414	GSE112790
HALLMARK_WNT_BETA_CATENIN_SIGNALING	0.000640181	-0.25006159	GSE112790
HALLMARK_TGF_BETA_SIGNALING	2.28E-06	-0.341185926	GSE112790
HALLMARK_IL6_JAK_STAT3_SIGNALING	0.000686073	-0.248720522	GSE112790
HALLMARK_DNA_REPAIR	7.57E-08	-0.384715181	GSE112790
HALLMARK_G2M_CHECKPOINT	9.36E-11	-0.455382366	GSE112790
HALLMARK_APOPTOSIS	0.000103066	-0.283103623	GSE112790
HALLMARK_NOTCH_SIGNALING	2.57E-06	-0.339585059	GSE112790
HALLMARK_ADIPOGENESIS	0.016456363	0.177121532	GSE112790
HALLMARK_ESTROGEN_RESPONSE_EARLY	0.019887268	-0.172018932	GSE112790
HALLMARK_ESTROGEN_RESPONSE_LATE	9.25E-05	-0.284937353	GSE112790
HALLMARK_ANDROGEN_RESPONSE	0.295825681	-0.077695682	GSE112790
HALLMARK_MYOGENESIS	0.407572912	-0.061584109	GSE112790
HALLMARK_PROTEIN_SECRETION	4.03E-08	-0.392108753	GSE112790
HALLMARK_INTERFERON_ALPHA_RESPONSE	0.155720138	-0.10537052	GSE112790
HALLMARK_INTERFERON_GAMMA_RESPONSE	0.019193723	-0.172985146	GSE112790
HALLMARK_APICAL_JUNCTION	3.48E-07	-0.366011686	GSE112790
HALLMARK_APICAL_SURFACE	0.144437627	-0.108311153	GSE112790
HALLMARK_HEDGEHOG_SIGNALING	0.095665256	-0.12354636	GSE112790
HALLMARK_COMPLEMENT	0.001854885	-0.22859712	GSE112790
HALLMARK_UNFOLDED_PROTEIN_RESPONSE	9.44E-09	-0.40848762	GSE112790
HALLMARK_PI3K_AKT_MTOR_SIGNALING	1.69E-14	-0.52750909	GSE112790
HALLMARK_MTORC1_SIGNALING	1.54E-09	-0.427809129	GSE112790
HALLMARK_E2F_TARGETS	8.53E-10	-0.433813915	GSE112790
HALLMARK_MYC_TARGETS_V1	1.30E-08	-0.40498336	GSE112790
HALLMARK_MYC_TARGETS_V2	4.41E-06	-0.331981186	GSE112790
HALLMARK_EPITHELIAL_MESENCHYMAL_TRANSITION	2.19E-05	-0.308223944	GSE112790
HALLMARK_INFLAMMATORY_RESPONSE	1.06E-05	-0.319219961	GSE112790
HALLMARK_XENOBIOTIC_METABOLISM	9.37E-12	0.476353465	GSE112790
HALLMARK_FATTY_ACID_METABOLISM	2.84E-07	0.368590517	GSE112790
HALLMARK_OXIDATIVE_PHOSPHORYLATION	0.813230555	-0.017584015	GSE112790
HALLMARK_GLYCOLYSIS	5.90E-09	-0.413601284	GSE112790
HALLMARK_REACTIVE_OXYGEN_SPECIES_PATHWAY	0.006625278	-0.200044953	GSE112790
HALLMARK_P53_PATHWAY	0.000206481	-0.271026262	GSE112790
HALLMARK_UV_RESPONSE_UP	1.22E-07	-0.378974594	GSE112790
HALLMARK_UV_RESPONSE_DN	0.114575231	-0.117046743	GSE112790
HALLMARK_ANGIOGENESIS	1.09E-05	-0.318787976	GSE112790
HALLMARK_HEME_METABOLISM	0.028910812	0.161542396	GSE112790
HALLMARK_COAGULATION	0.000115195	0.281206624	GSE112790
HALLMARK_IL2_STAT5_SIGNALING	1.22E-05	-0.317070452	GSE112790
HALLMARK_BILE_ACID_METABOLISM	1.14E-19	0.605218364	GSE112790
HALLMARK_PEROXISOME	2.25E-06	0.341397331	GSE112790
HALLMARK_ALLOGRAFT_REJECTION	1.47E-07	-0.376757447	GSE112790
HALLMARK_SPERMATOGENESIS	0.000756969	-0.246803109	GSE112790
HALLMARK_KRAS_SIGNALING_UP	0.000494608	-0.25499639	GSE112790
HALLMARK_KRAS_SIGNALING_DN	5.48E-10	0.438259951	GSE112790
HALLMARK_PANCREAS_BETA_CELLS	0.000170217	0.274439516	GSE112790
HALLMARK_TNFA_SIGNALING_VIA_NFKB	0.222559577	-0.155853923	GSE114564
HALLMARK_HYPOXIA	0.823334885	-0.028696698	GSE114564
HALLMARK_CHOLESTEROL_HOMEOSTASIS	0.294550688	0.134147901	GSE114564
HALLMARK_MITOTIC_SPINDLE	0.000999733	-0.404784721	GSE114564
HALLMARK_WNT_BETA_CATENIN_SIGNALING	0.000450808	-0.429024706	GSE114564
HALLMARK_TGF_BETA_SIGNALING	0.101117212	-0.208451012	GSE114564
HALLMARK_IL6_JAK_STAT3_SIGNALING	0.361049358	-0.117020779	GSE114564
HALLMARK_DNA_REPAIR	0.769969975	0.037580251	GSE114564
HALLMARK_G2M_CHECKPOINT	0.003620569	-0.361321472	GSE114564
HALLMARK_APOPTOSIS	0.594047626	-0.068440835	GSE114564
HALLMARK_NOTCH_SIGNALING	0.004166631	-0.356200311	GSE114564
HALLMARK_ADIPOGENESIS	7.34E-07	0.577216465	GSE114564
HALLMARK_ESTROGEN_RESPONSE_EARLY	0.699028651	0.049675717	GSE114564
HALLMARK_ESTROGEN_RESPONSE_LATE	0.502984302	0.085951874	GSE114564
HALLMARK_ANDROGEN_RESPONSE	0.003897651	0.358643385	GSE114564
HALLMARK_MYOGENESIS	0.435130079	-0.100083514	GSE114564
HALLMARK_PROTEIN_SECRETION	0.235876164	0.151511012	GSE114564
HALLMARK_INTERFERON_ALPHA_RESPONSE	0.705913583	-0.048484545	GSE114564
HALLMARK_INTERFERON_GAMMA_RESPONSE	0.456610537	-0.095488105	GSE114564
HALLMARK_APICAL_JUNCTION	0.000407501	-0.431973405	GSE114564
HALLMARK_APICAL_SURFACE	0.011195741	-0.3176113	GSE114564
HALLMARK_HEDGEHOG_SIGNALING	0.043185246	-0.255607012	GSE114564
HALLMARK_COMPLEMENT	0.703672341	0.048871854	GSE114564
HALLMARK_UNFOLDED_PROTEIN_RESPONSE	0.527301838	0.081134158	GSE114564
HALLMARK_PI3K_AKT_MTOR_SIGNALING	0.280109336	-0.138189606	GSE114564
HALLMARK_MTORC1_SIGNALING	0.938633243	0.009897516	GSE114564
HALLMARK_E2F_TARGETS	0.022118566	-0.287932768	GSE114564
HALLMARK_MYC_TARGETS_V1	0.858347051	-0.022942674	GSE114564
HALLMARK_MYC_TARGETS_V2	0.583241569	-0.070448912	GSE114564
HALLMARK_EPITHELIAL_MESENCHYMAL_TRANSITION	0.021998483	-0.288181907	GSE114564
HALLMARK_INFLAMMATORY_RESPONSE	0.12323851	-0.196224457	GSE114564
HALLMARK_XENOBIOTIC_METABOLISM	8.34E-07	0.574848272	GSE114564
HALLMARK_FATTY_ACID_METABOLISM	6.94E-08	0.617671003	GSE114564
HALLMARK_OXIDATIVE_PHOSPHORYLATION	3.45E-05	0.496824247	GSE114564
HALLMARK_GLYCOLYSIS	0.555037769	0.075772047	GSE114564
HALLMARK_REACTIVE_OXYGEN_SPECIES_PATHWAY	0.077861137	0.223800925	GSE114564
HALLMARK_P53_PATHWAY	0.671577044	-0.054468075	GSE114564
HALLMARK_UV_RESPONSE_UP	0.563895167	0.074086984	GSE114564
HALLMARK_UV_RESPONSE_DN	0.474899907	-0.091668085	GSE114564
HALLMARK_ANGIOGENESIS	0.009053052	-0.32631462	GSE114564
HALLMARK_HEME_METABOLISM	0.001486983	0.391989707	GSE114564
HALLMARK_COAGULATION	0.002619736	0.37281383	GSE114564
HALLMARK_IL2_STAT5_SIGNALING	0.105268932	-0.206009019	GSE114564
HALLMARK_BILE_ACID_METABOLISM	1.69E-09	0.671626162	GSE114564
HALLMARK_PEROXISOME	5.00E-07	0.584205411	GSE114564
HALLMARK_ALLOGRAFT_REJECTION	0.033885048	-0.267736784	GSE114564
HALLMARK_SPERMATOGENESIS	0.248710196	-0.147482792	GSE114564
HALLMARK_KRAS_SIGNALING_UP	0.330112133	-0.124715887	GSE114564
HALLMARK_KRAS_SIGNALING_DN	0.092700814	0.213651168	GSE114564
HALLMARK_PANCREAS_BETA_CELLS	1.40E-05	0.517611078	GSE114564
HALLMARK_TNFA_SIGNALING_VIA_NFKB	0.000231811	-0.444702849	GSE116174
HALLMARK_HYPOXIA	0.000791189	-0.409031314	GSE116174
HALLMARK_CHOLESTEROL_HOMEOSTASIS	0.002594167	0.370330451	GSE116174
HALLMARK_MITOTIC_SPINDLE	0.000776212	-0.409617776	GSE116174
HALLMARK_WNT_BETA_CATENIN_SIGNALING	0.043054362	-0.253743407	GSE116174
HALLMARK_TGF_BETA_SIGNALING	0.001325923	-0.392771058	GSE116174
HALLMARK_IL6_JAK_STAT3_SIGNALING	0.004183624	-0.353335086	GSE116174
HALLMARK_DNA_REPAIR	0.632192879	-0.060976401	GSE116174
HALLMARK_G2M_CHECKPOINT	0.007966738	-0.328884432	GSE116174
HALLMARK_APOPTOSIS	0.025029093	-0.280008649	GSE116174
HALLMARK_NOTCH_SIGNALING	0.004068377	-0.354353814	GSE116174
HALLMARK_ADIPOGENESIS	2.49E-05	0.500888896	GSE116174
HALLMARK_ESTROGEN_RESPONSE_EARLY	0.100389593	-0.207219254	GSE116174
HALLMARK_ESTROGEN_RESPONSE_LATE	0.082638989	-0.218622916	GSE116174
HALLMARK_ANDROGEN_RESPONSE	0.392247955	0.108769443	GSE116174
HALLMARK_MYOGENESIS	0.397486246	-0.107577758	GSE116174
HALLMARK_PROTEIN_SECRETION	0.233124369	-0.151164695	GSE116174
HALLMARK_INTERFERON_ALPHA_RESPONSE	0.099672981	-0.207647735	GSE116174
HALLMARK_INTERFERON_GAMMA_RESPONSE	0.007791464	-0.329761452	GSE116174
HALLMARK_APICAL_JUNCTION	0.00587626	-0.34067501	GSE116174
HALLMARK_APICAL_SURFACE	0.062621031	-0.234102568	GSE116174
HALLMARK_HEDGEHOG_SIGNALING	0.494208738	-0.087006328	GSE116174
HALLMARK_COMPLEMENT	0.040691419	-0.256589326	GSE116174
HALLMARK_UNFOLDED_PROTEIN_RESPONSE	0.086770081	-0.215808593	GSE116174
HALLMARK_PI3K_AKT_MTOR_SIGNALING	0.010180204	-0.319051858	GSE116174
HALLMARK_MTORC1_SIGNALING	0.113535803	-0.199749965	GSE116174
HALLMARK_E2F_TARGETS	0.079960135	-0.220507902	GSE116174
HALLMARK_MYC_TARGETS_V1	0.059546596	-0.23682219	GSE116174
HALLMARK_MYC_TARGETS_V2	0.524457353	-0.081027199	GSE116174
HALLMARK_EPITHELIAL_MESENCHYMAL_TRANSITION	0.001268004	-0.394210414	GSE116174
HALLMARK_INFLAMMATORY_RESPONSE	9.73E-05	-0.46775202	GSE116174
HALLMARK_XENOBIOTIC_METABOLISM	2.34E-09	0.663283906	GSE116174
HALLMARK_FATTY_ACID_METABOLISM	4.86E-09	0.653321041	GSE116174
HALLMARK_OXIDATIVE_PHOSPHORYLATION	0.031061401	0.269832521	GSE116174
HALLMARK_GLYCOLYSIS	0.185320239	-0.167698755	GSE116174
HALLMARK_REACTIVE_OXYGEN_SPECIES_PATHWAY	0.157943476	0.178600124	GSE116174
HALLMARK_P53_PATHWAY	0.070799611	-0.227358365	GSE116174
HALLMARK_UV_RESPONSE_UP	0.504506407	-0.084950309	GSE116174
HALLMARK_UV_RESPONSE_DN	0.04803939	-0.248138215	GSE116174
HALLMARK_ANGIOGENESIS	0.005494918	-0.343215831	GSE116174
HALLMARK_HEME_METABOLISM	0.018613037	0.293425278	GSE116174
HALLMARK_COAGULATION	0.008228525	0.327605414	GSE116174
HALLMARK_IL2_STAT5_SIGNALING	0.008877166	-0.324583047	GSE116174
HALLMARK_BILE_ACID_METABOLISM	4.79E-10	0.683649133	GSE116174
HALLMARK_PEROXISOME	7.41E-09	0.647419001	GSE116174
HALLMARK_ALLOGRAFT_REJECTION	6.05E-05	-0.479726806	GSE116174
HALLMARK_SPERMATOGENESIS	0.750592032	0.040514544	GSE116174
HALLMARK_KRAS_SIGNALING_UP	0.001644903	-0.38573241	GSE116174
HALLMARK_KRAS_SIGNALING_DN	0.005533755	0.342950093	GSE116174
HALLMARK_PANCREAS_BETA_CELLS	0.000887956	0.405467809	GSE116174
HALLMARK_TNFA_SIGNALING_VIA_NFKB	0.06924841	-0.218451171	GSE121248
HALLMARK_HYPOXIA	0.224212962	-0.147125306	GSE121248
HALLMARK_CHOLESTEROL_HOMEOSTASIS	0.000654957	0.397539612	GSE121248
HALLMARK_MITOTIC_SPINDLE	0.000757023	-0.393286815	GSE121248
HALLMARK_WNT_BETA_CATENIN_SIGNALING	4.04E-05	-0.470009617	GSE121248
HALLMARK_TGF_BETA_SIGNALING	0.000398044	-0.411748259	GSE121248
HALLMARK_IL6_JAK_STAT3_SIGNALING	0.854820701	-0.022267462	GSE121248
HALLMARK_DNA_REPAIR	0.403980222	-0.101313075	GSE121248
HALLMARK_G2M_CHECKPOINT	0.020904409	-0.275654188	GSE121248
HALLMARK_APOPTOSIS	0.204898307	-0.153384748	GSE121248
HALLMARK_NOTCH_SIGNALING	5.38E-05	-0.463269218	GSE121248
HALLMARK_ADIPOGENESIS	2.74E-08	0.605849465	GSE121248
HALLMARK_ESTROGEN_RESPONSE_EARLY	0.474514727	-0.086879594	GSE121248
HALLMARK_ESTROGEN_RESPONSE_LATE	0.538792049	-0.074705975	GSE121248
HALLMARK_ANDROGEN_RESPONSE	0.022912363	0.271657945	GSE121248
HALLMARK_MYOGENESIS	0.030669213	-0.258574435	GSE121248
HALLMARK_PROTEIN_SECRETION	0.490798436	-0.083718628	GSE121248
HALLMARK_INTERFERON_ALPHA_RESPONSE	0.064820044	0.221933667	GSE121248
HALLMARK_INTERFERON_GAMMA_RESPONSE	0.277422621	0.131621225	GSE121248
HALLMARK_APICAL_JUNCTION	0.000159147	-0.43636931	GSE121248
HALLMARK_APICAL_SURFACE	0.038640595	-0.247765478	GSE121248
HALLMARK_HEDGEHOG_SIGNALING	0.012008969	-0.298716799	GSE121248
HALLMARK_COMPLEMENT	0.76280623	0.036720748	GSE121248
HALLMARK_UNFOLDED_PROTEIN_RESPONSE	0.433720201	-0.095067002	GSE121248
HALLMARK_PI3K_AKT_MTOR_SIGNALING	0.091313352	-0.203362377	GSE121248
HALLMARK_MTORC1_SIGNALING	0.964884191	-0.005358484	GSE121248
HALLMARK_E2F_TARGETS	0.087218806	-0.205925223	GSE121248
HALLMARK_MYC_TARGETS_V1	0.06917082	-0.218510626	GSE121248
HALLMARK_MYC_TARGETS_V2	0.205231108	-0.153273435	GSE121248
HALLMARK_EPITHELIAL_MESENCHYMAL_TRANSITION	6.04E-05	-0.460479882	GSE121248
HALLMARK_INFLAMMATORY_RESPONSE	0.153697821	-0.172334575	GSE121248
HALLMARK_XENOBIOTIC_METABOLISM	4.38E-11	0.688771111	GSE121248
HALLMARK_FATTY_ACID_METABOLISM	3.97E-10	0.663180349	GSE121248
HALLMARK_OXIDATIVE_PHOSPHORYLATION	9.59E-05	0.449195442	GSE121248
HALLMARK_GLYCOLYSIS	0.69954554	0.046947815	GSE121248
HALLMARK_REACTIVE_OXYGEN_SPECIES_PATHWAY	0.029924971	0.259699952	GSE121248
HALLMARK_P53_PATHWAY	0.215880537	-0.149777107	GSE121248
HALLMARK_UV_RESPONSE_UP	0.794572136	-0.031683812	GSE121248
HALLMARK_UV_RESPONSE_DN	0.159891327	-0.169816687	GSE121248
HALLMARK_ANGIOGENESIS	2.39E-05	-0.481964596	GSE121248
HALLMARK_HEME_METABOLISM	2.87E-05	0.477868589	GSE121248
HALLMARK_COAGULATION	0.015084793	0.289445164	GSE121248
HALLMARK_IL2_STAT5_SIGNALING	0.278832339	-0.13123905	GSE121248
HALLMARK_BILE_ACID_METABOLISM	2.45E-14	0.759701891	GSE121248
HALLMARK_PEROXISOME	2.18E-10	0.670383507	GSE121248
HALLMARK_ALLOGRAFT_REJECTION	0.316747711	-0.121404571	GSE121248
HALLMARK_SPERMATOGENESIS	0.372870706	0.108142257	GSE121248
HALLMARK_KRAS_SIGNALING_UP	0.30263035	-0.124971637	GSE121248
HALLMARK_KRAS_SIGNALING_DN	0.011829658	0.299318493	GSE121248
HALLMARK_PANCREAS_BETA_CELLS	0.122712894	0.186217111	GSE121248
HALLMARK_TNFA_SIGNALING_VIA_NFKB	0.283405413	-0.186495862	GSE124535
HALLMARK_HYPOXIA	0.850266062	-0.033102965	GSE124535
HALLMARK_CHOLESTEROL_HOMEOSTASIS	0.742964749	0.057471625	GSE124535
HALLMARK_MITOTIC_SPINDLE	0.011443604	-0.422566509	GSE124535
HALLMARK_WNT_BETA_CATENIN_SIGNALING	0.348212018	-0.163427258	GSE124535
HALLMARK_TGF_BETA_SIGNALING	0.077593591	-0.302264795	GSE124535
HALLMARK_IL6_JAK_STAT3_SIGNALING	0.285416057	-0.185732496	GSE124535
HALLMARK_DNA_REPAIR	0.004062662	-0.473534627	GSE124535
HALLMARK_G2M_CHECKPOINT	0.008005533	-0.441020563	GSE124535
HALLMARK_APOPTOSIS	0.448769969	-0.132275046	GSE124535
HALLMARK_NOTCH_SIGNALING	0.920192066	-0.017572403	GSE124535
HALLMARK_ADIPOGENESIS	0.123755806	0.265119788	GSE124535
HALLMARK_ESTROGEN_RESPONSE_EARLY	0.672733869	0.073987473	GSE124535
HALLMARK_ESTROGEN_RESPONSE_LATE	0.60174879	0.091347759	GSE124535
HALLMARK_ANDROGEN_RESPONSE	0.545263377	0.105796852	GSE124535
HALLMARK_MYOGENESIS	0.560304091	0.101885315	GSE124535
HALLMARK_PROTEIN_SECRETION	0.414720794	-0.14232904	GSE124535
HALLMARK_INTERFERON_ALPHA_RESPONSE	0.976066981	0.005262016	GSE124535
HALLMARK_INTERFERON_GAMMA_RESPONSE	0.828065659	-0.038080331	GSE124535
HALLMARK_APICAL_JUNCTION	0.181999752	-0.230915845	GSE124535
HALLMARK_APICAL_SURFACE	0.412621411	-0.142963744	GSE124535
HALLMARK_HEDGEHOG_SIGNALING	0.696930892	-0.068233125	GSE124535
HALLMARK_COMPLEMENT	0.816057108	-0.040784677	GSE124535
HALLMARK_UNFOLDED_PROTEIN_RESPONSE	0.041976928	-0.345642546	GSE124535
HALLMARK_PI3K_AKT_MTOR_SIGNALING	0.009208633	-0.433906746	GSE124535
HALLMARK_MTORC1_SIGNALING	0.141406823	-0.253698221	GSE124535
HALLMARK_E2F_TARGETS	0.015549171	-0.405904363	GSE124535
HALLMARK_MYC_TARGETS_V1	0.017141681	-0.400431994	GSE124535
HALLMARK_MYC_TARGETS_V2	0.026012736	-0.375994149	GSE124535
HALLMARK_EPITHELIAL_MESENCHYMAL_TRANSITION	0.854691249	-0.032113988	GSE124535
HALLMARK_INFLAMMATORY_RESPONSE	0.379868591	-0.153115225	GSE124535
HALLMARK_XENOBIOTIC_METABOLISM	0.004025221	0.473957645	GSE124535
HALLMARK_FATTY_ACID_METABOLISM	0.022088447	0.385782996	GSE124535
HALLMARK_OXIDATIVE_PHOSPHORYLATION	0.240876044	0.203547961	GSE124535
HALLMARK_GLYCOLYSIS	0.378844595	-0.153440635	GSE124535
HALLMARK_REACTIVE_OXYGEN_SPECIES_PATHWAY	0.56321758	0.101133296	GSE124535
HALLMARK_P53_PATHWAY	0.290632772	-0.183767921	GSE124535
HALLMARK_UV_RESPONSE_UP	0.303050681	-0.179180551	GSE124535
HALLMARK_UV_RESPONSE_DN	0.868631639	0.029004691	GSE124535
HALLMARK_ANGIOGENESIS	0.550322532	0.104475575	GSE124535
HALLMARK_HEME_METABOLISM	0.247338706	0.200834761	GSE124535
HALLMARK_COAGULATION	0.00469547	0.466851121	GSE124535
HALLMARK_IL2_STAT5_SIGNALING	0.489654204	-0.120732893	GSE124535
HALLMARK_BILE_ACID_METABOLISM	0.001392752	0.519225004	GSE124535
HALLMARK_PEROXISOME	0.024388589	0.379886498	GSE124535
HALLMARK_ALLOGRAFT_REJECTION	0.098606598	-0.283712794	GSE124535
HALLMARK_SPERMATOGENESIS	0.039793668	-0.349166021	GSE124535
HALLMARK_KRAS_SIGNALING_UP	0.764436522	0.052524357	GSE124535
HALLMARK_KRAS_SIGNALING_DN	0.056479794	0.325377385	GSE124535
HALLMARK_PANCREAS_BETA_CELLS	0.051483155	0.331832559	GSE124535
HALLMARK_TNFA_SIGNALING_VIA_NFKB	0.286417256	-0.074623195	GSE124751
HALLMARK_HYPOXIA	0.052169582	0.13548683	GSE124751
HALLMARK_CHOLESTEROL_HOMEOSTASIS	1.96E-08	0.378889419	GSE124751
HALLMARK_MITOTIC_SPINDLE	8.81E-11	-0.432151993	GSE124751
HALLMARK_WNT_BETA_CATENIN_SIGNALING	0.582648405	0.038507006	GSE124751
HALLMARK_TGF_BETA_SIGNALING	0.273534456	-0.076643532	GSE124751
HALLMARK_IL6_JAK_STAT3_SIGNALING	0.023320628	-0.157996364	GSE124751
HALLMARK_DNA_REPAIR	0.009811037	-0.179553591	GSE124751
HALLMARK_G2M_CHECKPOINT	3.95E-09	-0.395656592	GSE124751
HALLMARK_APOPTOSIS	0.806045075	0.017210434	GSE124751
HALLMARK_NOTCH_SIGNALING	0.284531618	-0.074915031	GSE124751
HALLMARK_ADIPOGENESIS	1.04E-13	0.487737402	GSE124751
HALLMARK_ESTROGEN_RESPONSE_EARLY	5.77E-06	0.310001384	GSE124751
HALLMARK_ESTROGEN_RESPONSE_LATE	1.50E-06	0.327907349	GSE124751
HALLMARK_ANDROGEN_RESPONSE	2.26E-05	0.29063907	GSE124751
HALLMARK_MYOGENESIS	0.000175855	0.258488757	GSE124751
HALLMARK_PROTEIN_SECRETION	0.000664534	-0.235248932	GSE124751
HALLMARK_INTERFERON_ALPHA_RESPONSE	0.53953693	-0.042987314	GSE124751
HALLMARK_INTERFERON_GAMMA_RESPONSE	0.224823958	-0.0849334	GSE124751
HALLMARK_APICAL_JUNCTION	0.979729315	-0.001781115	GSE124751
HALLMARK_APICAL_SURFACE	0.265681093	0.077906951	GSE124751
HALLMARK_HEDGEHOG_SIGNALING	0.23803558	-0.082570282	GSE124751
HALLMARK_COMPLEMENT	0.355596104	0.064689629	GSE124751
HALLMARK_UNFOLDED_PROTEIN_RESPONSE	7.52E-06	-0.306348501	GSE124751
HALLMARK_PI3K_AKT_MTOR_SIGNALING	2.36E-08	-0.376881566	GSE124751
HALLMARK_MTORC1_SIGNALING	0.024954498	-0.15620528	GSE124751
HALLMARK_E2F_TARGETS	2.69E-06	-0.320265721	GSE124751
HALLMARK_MYC_TARGETS_V1	2.94E-05	-0.286690173	GSE124751
HALLMARK_MYC_TARGETS_V2	0.003459712	-0.202812103	GSE124751
HALLMARK_EPITHELIAL_MESENCHYMAL_TRANSITION	0.482909995	0.049154415	GSE124751
HALLMARK_INFLAMMATORY_RESPONSE	0.06366762	-0.129452661	GSE124751
HALLMARK_XENOBIOTIC_METABOLISM	6.96E-20	0.579624526	GSE124751
HALLMARK_FATTY_ACID_METABOLISM	9.90E-20	0.577660519	GSE124751
HALLMARK_OXIDATIVE_PHOSPHORYLATION	6.90E-07	0.337714745	GSE124751
HALLMARK_GLYCOLYSIS	0.357400713	0.064447852	GSE124751
HALLMARK_REACTIVE_OXYGEN_SPECIES_PATHWAY	0.005618735	0.192308002	GSE124751
HALLMARK_P53_PATHWAY	0.276035142	0.076246413	GSE124751
HALLMARK_UV_RESPONSE_UP	0.062648585	0.129949404	GSE124751
HALLMARK_UV_RESPONSE_DN	0.000120574	0.264707059	GSE124751
HALLMARK_ANGIOGENESIS	0.066400094	0.12815212	GSE124751
HALLMARK_HEME_METABOLISM	6.40E-05	0.274808252	GSE124751
HALLMARK_COAGULATION	1.89E-14	0.500363745	GSE124751
HALLMARK_IL2_STAT5_SIGNALING	0.708800737	0.026175512	GSE124751
HALLMARK_BILE_ACID_METABOLISM	6.86E-23	0.615772082	GSE124751
HALLMARK_PEROXISOME	2.09E-16	0.531359078	GSE124751
HALLMARK_ALLOGRAFT_REJECTION	0.000363221	-0.246083554	GSE124751
HALLMARK_SPERMATOGENESIS	0.005851784	-0.191403864	GSE124751
HALLMARK_KRAS_SIGNALING_UP	0.067027273	0.127859804	GSE124751
HALLMARK_KRAS_SIGNALING_DN	7.59E-12	0.453546077	GSE124751
HALLMARK_PANCREAS_BETA_CELLS	3.43E-09	0.397095087	GSE124751
HALLMARK_TNFA_SIGNALING_VIA_NFKB	0.002018782	-0.479337507	GSE136247
HALLMARK_HYPOXIA	0.149166554	-0.2353804	GSE136247
HALLMARK_CHOLESTEROL_HOMEOSTASIS	0.155006249	0.232141782	GSE136247
HALLMARK_MITOTIC_SPINDLE	0.005232833	-0.438505773	GSE136247
HALLMARK_WNT_BETA_CATENIN_SIGNALING	0.020083218	-0.370941883	GSE136247
HALLMARK_TGF_BETA_SIGNALING	0.002102424	-0.477694551	GSE136247
HALLMARK_IL6_JAK_STAT3_SIGNALING	0.066910822	-0.296409784	GSE136247
HALLMARK_DNA_REPAIR	0.122398938	-0.251550769	GSE136247
HALLMARK_G2M_CHECKPOINT	0.012512722	-0.396265999	GSE136247
HALLMARK_APOPTOSIS	0.007836359	-0.419588858	GSE136247
HALLMARK_NOTCH_SIGNALING	4.04E-05	-0.60795915	GSE136247
HALLMARK_ADIPOGENESIS	0.147266696	0.236453998	GSE136247
HALLMARK_ESTROGEN_RESPONSE_EARLY	0.039669928	-0.330834304	GSE136247
HALLMARK_ESTROGEN_RESPONSE_LATE	0.14456837	-0.237996398	GSE136247
HALLMARK_ANDROGEN_RESPONSE	0.171688065	-0.223353602	GSE136247
HALLMARK_MYOGENESIS	0.082128104	-0.281872929	GSE136247
HALLMARK_PROTEIN_SECRETION	0.056555961	-0.307875014	GSE136247
HALLMARK_INTERFERON_ALPHA_RESPONSE	0.266550832	-0.182344941	GSE136247
HALLMARK_INTERFERON_GAMMA_RESPONSE	0.082331013	-0.281693882	GSE136247
HALLMARK_APICAL_JUNCTION	0.002662418	-0.467974761	GSE136247
HALLMARK_APICAL_SURFACE	0.142524898	-0.239178606	GSE136247
HALLMARK_HEDGEHOG_SIGNALING	0.002818421	-0.46558832	GSE136247
HALLMARK_COMPLEMENT	0.322443221	-0.162672791	GSE136247
HALLMARK_UNFOLDED_PROTEIN_RESPONSE	0.564785206	-0.095077675	GSE136247
HALLMARK_PI3K_AKT_MTOR_SIGNALING	0.015022562	-0.386703415	GSE136247
HALLMARK_MTORC1_SIGNALING	0.694514676	-0.064934271	GSE136247
HALLMARK_E2F_TARGETS	0.07697458	-0.286540315	GSE136247
HALLMARK_MYC_TARGETS_V1	0.161875032	-0.228444179	GSE136247
HALLMARK_MYC_TARGETS_V2	0.74842224	-0.05304608	GSE136247
HALLMARK_EPITHELIAL_MESENCHYMAL_TRANSITION	0.004082523	-0.449632324	GSE136247
HALLMARK_INFLAMMATORY_RESPONSE	0.022997369	-0.363328338	GSE136247
HALLMARK_XENOBIOTIC_METABOLISM	0.001407736	0.493583341	GSE136247
HALLMARK_FATTY_ACID_METABOLISM	0.001715281	0.485850788	GSE136247
HALLMARK_OXIDATIVE_PHOSPHORYLATION	0.95451129	0.009441099	GSE136247
HALLMARK_GLYCOLYSIS	0.842699358	-0.032835916	GSE136247
HALLMARK_REACTIVE_OXYGEN_SPECIES_PATHWAY	0.42391486	0.131773641	GSE136247
HALLMARK_P53_PATHWAY	0.013084359	-0.393953894	GSE136247
HALLMARK_UV_RESPONSE_UP	0.114725353	-0.256669799	GSE136247
HALLMARK_UV_RESPONSE_DN	0.042116446	-0.327068925	GSE136247
HALLMARK_ANGIOGENESIS	3.68E-05	-0.610486775	GSE136247
HALLMARK_HEME_METABOLISM	0.629598387	0.079698544	GSE136247
HALLMARK_COAGULATION	0.117474482	0.254807062	GSE136247
HALLMARK_IL2_STAT5_SIGNALING	0.03550604	-0.337701706	GSE136247
HALLMARK_BILE_ACID_METABOLISM	1.22E-05	0.63846088	GSE136247
HALLMARK_PEROXISOME	0.003875772	0.45191619	GSE136247
HALLMARK_ALLOGRAFT_REJECTION	0.008506695	-0.415611889	GSE136247
HALLMARK_SPERMATOGENESIS	0.506393768	0.109645145	GSE136247
HALLMARK_KRAS_SIGNALING_UP	0.040459684	-0.329598672	GSE136247
HALLMARK_KRAS_SIGNALING_DN	0.198582523	0.210392823	GSE136247
HALLMARK_PANCREAS_BETA_CELLS	0.002882187	0.464646025	GSE136247
HALLMARK_TNFA_SIGNALING_VIA_NFKB	0.000217779	-0.428155253	GSE144269
HALLMARK_HYPOXIA	0.048069515	-0.237155012	GSE144269
HALLMARK_CHOLESTEROL_HOMEOSTASIS	8.03E-05	0.453591763	GSE144269
HALLMARK_MITOTIC_SPINDLE	0.578404036	-0.067561461	GSE144269
HALLMARK_WNT_BETA_CATENIN_SIGNALING	0.000546446	-0.402780513	GSE144269
HALLMARK_TGF_BETA_SIGNALING	0.243019269	-0.141383206	GSE144269
HALLMARK_IL6_JAK_STAT3_SIGNALING	0.001771799	-0.36710451	GSE144269
HALLMARK_DNA_REPAIR	0.03482396	0.252681796	GSE144269
HALLMARK_G2M_CHECKPOINT	0.262714283	-0.1356884	GSE144269
HALLMARK_APOPTOSIS	0.069153826	-0.218523654	GSE144269
HALLMARK_NOTCH_SIGNALING	0.030246481	-0.25921088	GSE144269
HALLMARK_ADIPOGENESIS	1.74E-07	0.576687862	GSE144269
HALLMARK_ESTROGEN_RESPONSE_EARLY	0.822177098	0.027349679	GSE144269
HALLMARK_ESTROGEN_RESPONSE_LATE	0.912063689	0.013441037	GSE144269
HALLMARK_ANDROGEN_RESPONSE	0.001401768	0.374534816	GSE144269
HALLMARK_MYOGENESIS	0.005777033	-0.326682358	GSE144269
HALLMARK_PROTEIN_SECRETION	0.114906248	0.190130203	GSE144269
HALLMARK_INTERFERON_ALPHA_RESPONSE	0.278702046	0.131274319	GSE144269
HALLMARK_INTERFERON_GAMMA_RESPONSE	0.379290379	-0.106705894	GSE144269
HALLMARK_APICAL_JUNCTION	1.62E-05	-0.490649602	GSE144269
HALLMARK_APICAL_SURFACE	2.40E-06	-0.529832701	GSE144269
HALLMARK_HEDGEHOG_SIGNALING	4.15E-06	-0.519052843	GSE144269
HALLMARK_COMPLEMENT	0.239469701	-0.142442835	GSE144269
HALLMARK_UNFOLDED_PROTEIN_RESPONSE	0.156218774	0.171300796	GSE144269
HALLMARK_PI3K_AKT_MTOR_SIGNALING	0.542043712	0.074110208	GSE144269
HALLMARK_MTORC1_SIGNALING	0.25564375	0.137698307	GSE144269
HALLMARK_E2F_TARGETS	0.5542577	-0.071887721	GSE144269
HALLMARK_MYC_TARGETS_V1	0.193706731	0.157205518	GSE144269
HALLMARK_MYC_TARGETS_V2	0.250171286	0.139280013	GSE144269
HALLMARK_EPITHELIAL_MESENCHYMAL_TRANSITION	1.42E-05	-0.493546393	GSE144269
HALLMARK_INFLAMMATORY_RESPONSE	1.47E-05	-0.492681021	GSE144269
HALLMARK_XENOBIOTIC_METABOLISM	3.64E-11	0.690801802	GSE144269
HALLMARK_FATTY_ACID_METABOLISM	2.74E-11	0.69389744	GSE144269
HALLMARK_OXIDATIVE_PHOSPHORYLATION	1.09E-05	0.499246607	GSE144269
HALLMARK_GLYCOLYSIS	0.249894678	0.139360585	GSE144269
HALLMARK_REACTIVE_OXYGEN_SPECIES_PATHWAY	0.01871782	0.28039679	GSE144269
HALLMARK_P53_PATHWAY	0.120097465	-0.187506288	GSE144269
HALLMARK_UV_RESPONSE_UP	0.578976387	0.067459945	GSE144269
HALLMARK_UV_RESPONSE_DN	0.975054231	-0.003805995	GSE144269
HALLMARK_ANGIOGENESIS	0.000190586	-0.431673705	GSE144269
HALLMARK_HEME_METABOLISM	0.000758422	0.393232203	GSE144269
HALLMARK_COAGULATION	0.000106475	0.446598344	GSE144269
HALLMARK_IL2_STAT5_SIGNALING	0.018083848	-0.281860347	GSE144269
HALLMARK_BILE_ACID_METABOLISM	3.36E-15	0.775190834	GSE144269
HALLMARK_PEROXISOME	6.96E-10	0.65623202	GSE144269
HALLMARK_ALLOGRAFT_REJECTION	0.000156537	-0.436796655	GSE144269
HALLMARK_SPERMATOGENESIS	0.209952698	-0.151707817	GSE144269
HALLMARK_KRAS_SIGNALING_UP	0.005857964	-0.326173873	GSE144269
HALLMARK_KRAS_SIGNALING_DN	0.181042668	-0.161725291	GSE144269
HALLMARK_PANCREAS_BETA_CELLS	0.007508102	0.316958368	GSE144269
HALLMARK_TNFA_SIGNALING_VIA_NFKB	3.67E-06	-0.303015591	GSE14520-GPL3921
HALLMARK_HYPOXIA	0.000260872	-0.241163448	GSE14520-GPL3921
HALLMARK_CHOLESTEROL_HOMEOSTASIS	0.292381043	0.070499465	GSE14520-GPL3921
HALLMARK_MITOTIC_SPINDLE	2.62E-09	-0.383763785	GSE14520-GPL3921
HALLMARK_WNT_BETA_CATENIN_SIGNALING	0.00012049	-0.25355252	GSE14520-GPL3921
HALLMARK_TGF_BETA_SIGNALING	0.000525572	-0.229346757	GSE14520-GPL3921
HALLMARK_IL6_JAK_STAT3_SIGNALING	0.776447196	-0.019034434	GSE14520-GPL3921
HALLMARK_DNA_REPAIR	0.035893177	-0.139966014	GSE14520-GPL3921
HALLMARK_G2M_CHECKPOINT	1.66E-09	-0.38814594	GSE14520-GPL3921
HALLMARK_APOPTOSIS	0.416201802	-0.054465004	GSE14520-GPL3921
HALLMARK_NOTCH_SIGNALING	0.501042498	-0.045084989	GSE14520-GPL3921
HALLMARK_ADIPOGENESIS	7.25E-15	0.488026306	GSE14520-GPL3921
HALLMARK_ESTROGEN_RESPONSE_EARLY	0.701886788	0.025657019	GSE14520-GPL3921
HALLMARK_ESTROGEN_RESPONSE_LATE	0.056527486	0.127321072	GSE14520-GPL3921
HALLMARK_ANDROGEN_RESPONSE	0.014638989	0.162567326	GSE14520-GPL3921
HALLMARK_MYOGENESIS	0.717578811	0.024244595	GSE14520-GPL3921
HALLMARK_PROTEIN_SECRETION	0.853508735	0.012378032	GSE14520-GPL3921
HALLMARK_INTERFERON_ALPHA_RESPONSE	0.232884341	0.079848475	GSE14520-GPL3921
HALLMARK_INTERFERON_GAMMA_RESPONSE	0.97134173	0.002408447	GSE14520-GPL3921
HALLMARK_APICAL_JUNCTION	0.079650471	-0.117097746	GSE14520-GPL3921
HALLMARK_APICAL_SURFACE	0.002400591	-0.201416949	GSE14520-GPL3921
HALLMARK_HEDGEHOG_SIGNALING	0.107587163	-0.107563211	GSE14520-GPL3921
HALLMARK_COMPLEMENT	0.467057947	0.048727545	GSE14520-GPL3921
HALLMARK_UNFOLDED_PROTEIN_RESPONSE	0.065224633	-0.123132037	GSE14520-GPL3921
HALLMARK_PI3K_AKT_MTOR_SIGNALING	0.133720823	-0.100278992	GSE14520-GPL3921
HALLMARK_MTORC1_SIGNALING	0.062072023	-0.124594245	GSE14520-GPL3921
HALLMARK_E2F_TARGETS	4.88E-07	-0.32791069	GSE14520-GPL3921
HALLMARK_MYC_TARGETS_V1	9.71E-05	-0.25690356	GSE14520-GPL3921
HALLMARK_MYC_TARGETS_V2	0.000148488	-0.250263161	GSE14520-GPL3921
HALLMARK_EPITHELIAL_MESENCHYMAL_TRANSITION	0.001042891	-0.217174468	GSE14520-GPL3921
HALLMARK_INFLAMMATORY_RESPONSE	0.00093117	-0.21923252	GSE14520-GPL3921
HALLMARK_XENOBIOTIC_METABOLISM	1.95E-28	0.650326584	GSE14520-GPL3921
HALLMARK_FATTY_ACID_METABOLISM	1.75E-19	0.55378209	GSE14520-GPL3921
HALLMARK_OXIDATIVE_PHOSPHORYLATION	3.13E-09	0.382018044	GSE14520-GPL3921
HALLMARK_GLYCOLYSIS	0.441145427	-0.051603894	GSE14520-GPL3921
HALLMARK_REACTIVE_OXYGEN_SPECIES_PATHWAY	0.004776312	0.187489541	GSE14520-GPL3921
HALLMARK_P53_PATHWAY	0.379368372	-0.058881138	GSE14520-GPL3921
HALLMARK_UV_RESPONSE_UP	0.503962313	0.044778276	GSE14520-GPL3921
HALLMARK_UV_RESPONSE_DN	0.868878185	0.011066876	GSE14520-GPL3921
HALLMARK_ANGIOGENESIS	0.000210505	-0.244668038	GSE14520-GPL3921
HALLMARK_HEME_METABOLISM	5.09E-11	0.419830816	GSE14520-GPL3921
HALLMARK_COAGULATION	3.80E-14	0.476364661	GSE14520-GPL3921
HALLMARK_IL2_STAT5_SIGNALING	0.026484815	-0.147944211	GSE14520-GPL3921
HALLMARK_BILE_ACID_METABOLISM	5.96E-35	0.703706777	GSE14520-GPL3921
HALLMARK_PEROXISOME	2.39E-22	0.588356595	GSE14520-GPL3921
HALLMARK_ALLOGRAFT_REJECTION	0.000215663	-0.244275068	GSE14520-GPL3921
HALLMARK_SPERMATOGENESIS	0.053839235	-0.128723545	GSE14520-GPL3921
HALLMARK_KRAS_SIGNALING_UP	0.050625231	-0.130478663	GSE14520-GPL3921
HALLMARK_KRAS_SIGNALING_DN	0.005464933	0.184651026	GSE14520-GPL3921
HALLMARK_PANCREAS_BETA_CELLS	0.000600182	0.227038612	GSE14520-GPL3921
HALLMARK_TNFA_SIGNALING_VIA_NFKB	0.761924517	-0.068513482	GSE14520-GPL571
HALLMARK_HYPOXIA	0.746930549	0.072964937	GSE14520-GPL571
HALLMARK_CHOLESTEROL_HOMEOSTASIS	0.050782639	0.421415301	GSE14520-GPL571
HALLMARK_MITOTIC_SPINDLE	0.02096674	-0.488829589	GSE14520-GPL571
HALLMARK_WNT_BETA_CATENIN_SIGNALING	0.964750006	-0.010006008	GSE14520-GPL571
HALLMARK_TGF_BETA_SIGNALING	0.103087274	-0.356809418	GSE14520-GPL571
HALLMARK_IL6_JAK_STAT3_SIGNALING	0.026002132	0.473551873	GSE14520-GPL571
HALLMARK_DNA_REPAIR	0.263774525	-0.249012852	GSE14520-GPL571
HALLMARK_G2M_CHECKPOINT	0.131813182	-0.331476724	GSE14520-GPL571
HALLMARK_APOPTOSIS	0.914897377	-0.02419226	GSE14520-GPL571
HALLMARK_NOTCH_SIGNALING	0.409438807	-0.185144526	GSE14520-GPL571
HALLMARK_ADIPOGENESIS	0.397614145	0.189774609	GSE14520-GPL571
HALLMARK_ESTROGEN_RESPONSE_EARLY	0.717442778	0.081798	GSE14520-GPL571
HALLMARK_ESTROGEN_RESPONSE_LATE	0.374888789	0.198893994	GSE14520-GPL571
HALLMARK_ANDROGEN_RESPONSE	0.765935622	0.06732687	GSE14520-GPL571
HALLMARK_MYOGENESIS	0.088267841	0.371962517	GSE14520-GPL571
HALLMARK_PROTEIN_SECRETION	0.172153883	-0.301862615	GSE14520-GPL571
HALLMARK_INTERFERON_ALPHA_RESPONSE	0.995694884	-0.001221682	GSE14520-GPL571
HALLMARK_INTERFERON_GAMMA_RESPONSE	0.653080978	0.101507799	GSE14520-GPL571
HALLMARK_APICAL_JUNCTION	0.324706248	0.220229409	GSE14520-GPL571
HALLMARK_APICAL_SURFACE	0.192945645	0.288462465	GSE14520-GPL571
HALLMARK_HEDGEHOG_SIGNALING	0.004610201	0.58059235	GSE14520-GPL571
HALLMARK_COMPLEMENT	0.241589903	0.260529625	GSE14520-GPL571
HALLMARK_UNFOLDED_PROTEIN_RESPONSE	0.24026884	-0.261236599	GSE14520-GPL571
HALLMARK_PI3K_AKT_MTOR_SIGNALING	0.841154254	-0.045354678	GSE14520-GPL571
HALLMARK_MTORC1_SIGNALING	0.987403205	0.00357477	GSE14520-GPL571
HALLMARK_E2F_TARGETS	0.136424275	-0.327792254	GSE14520-GPL571
HALLMARK_MYC_TARGETS_V1	0.26197733	-0.249922171	GSE14520-GPL571
HALLMARK_MYC_TARGETS_V2	0.413131661	-0.183713667	GSE14520-GPL571
HALLMARK_EPITHELIAL_MESENCHYMAL_TRANSITION	0.724966233	0.079533842	GSE14520-GPL571
HALLMARK_INFLAMMATORY_RESPONSE	0.223356609	0.270520404	GSE14520-GPL571
HALLMARK_XENOBIOTIC_METABOLISM	0.013261125	0.519289539	GSE14520-GPL571
HALLMARK_FATTY_ACID_METABOLISM	0.080651148	0.380498525	GSE14520-GPL571
HALLMARK_OXIDATIVE_PHOSPHORYLATION	0.617511063	0.112707001	GSE14520-GPL571
HALLMARK_GLYCOLYSIS	0.649492902	-0.102626634	GSE14520-GPL571
HALLMARK_REACTIVE_OXYGEN_SPECIES_PATHWAY	0.502382314	0.150993984	GSE14520-GPL571
HALLMARK_P53_PATHWAY	0.948946646	-0.014496708	GSE14520-GPL571
HALLMARK_UV_RESPONSE_UP	0.780125395	0.063142586	GSE14520-GPL571
HALLMARK_UV_RESPONSE_DN	0.89891056	-0.02875768	GSE14520-GPL571
HALLMARK_ANGIOGENESIS	0.950712776	-0.013994612	GSE14520-GPL571
HALLMARK_HEME_METABOLISM	0.434179726	0.175687725	GSE14520-GPL571
HALLMARK_COAGULATION	0.014207585	0.514872966	GSE14520-GPL571
HALLMARK_IL2_STAT5_SIGNALING	0.113709756	0.346907007	GSE14520-GPL571
HALLMARK_BILE_ACID_METABOLISM	0.012605393	0.522502543	GSE14520-GPL571
HALLMARK_PEROXISOME	0.095813028	0.364030822	GSE14520-GPL571
HALLMARK_ALLOGRAFT_REJECTION	0.335688988	0.215402511	GSE14520-GPL571
HALLMARK_SPERMATOGENESIS	0.587263477	0.122436556	GSE14520-GPL571
HALLMARK_KRAS_SIGNALING_UP	0.39158482	0.192164904	GSE14520-GPL571
HALLMARK_KRAS_SIGNALING_DN	0.058078689	0.40999956	GSE14520-GPL571
HALLMARK_PANCREAS_BETA_CELLS	0.000958726	0.654129905	GSE14520-GPL571
HALLMARK_TNFA_SIGNALING_VIA_NFKB	0.019577939	0.31980101	GSE164760
HALLMARK_HYPOXIA	2.13E-05	0.54841337	GSE164760
HALLMARK_CHOLESTEROL_HOMEOSTASIS	5.74E-08	0.66458891	GSE164760
HALLMARK_MITOTIC_SPINDLE	0.001127733	0.435178469	GSE164760
HALLMARK_WNT_BETA_CATENIN_SIGNALING	0.025738341	-0.306234283	GSE164760
HALLMARK_TGF_BETA_SIGNALING	9.52E-06	0.567135884	GSE164760
HALLMARK_IL6_JAK_STAT3_SIGNALING	0.861324328	0.024577772	GSE164760
HALLMARK_DNA_REPAIR	0.000193648	0.490340736	GSE164760
HALLMARK_G2M_CHECKPOINT	0.394606382	0.119361494	GSE164760
HALLMARK_APOPTOSIS	1.49E-05	0.556828867	GSE164760
HALLMARK_NOTCH_SIGNALING	0.406516454	0.116402015	GSE164760
HALLMARK_ADIPOGENESIS	4.14E-13	0.804119448	GSE164760
HALLMARK_ESTROGEN_RESPONSE_EARLY	2.72E-05	0.542407884	GSE164760
HALLMARK_ESTROGEN_RESPONSE_LATE	4.71E-07	0.628392463	GSE164760
HALLMARK_ANDROGEN_RESPONSE	5.42E-10	0.730326478	GSE164760
HALLMARK_MYOGENESIS	0.07148345	-0.249594815	GSE164760
HALLMARK_PROTEIN_SECRETION	2.35E-08	0.678583477	GSE164760
HALLMARK_INTERFERON_ALPHA_RESPONSE	0.060639811	0.259458188	GSE164760
HALLMARK_INTERFERON_GAMMA_RESPONSE	0.04754075	0.273481242	GSE164760
HALLMARK_APICAL_JUNCTION	0.592650858	-0.075176173	GSE164760
HALLMARK_APICAL_SURFACE	0.012736774	-0.340017037	GSE164760
HALLMARK_HEDGEHOG_SIGNALING	0.02997935	-0.298409017	GSE164760
HALLMARK_COMPLEMENT	6.89E-05	0.518822583	GSE164760
HALLMARK_UNFOLDED_PROTEIN_RESPONSE	0.000191128	0.49071787	GSE164760
HALLMARK_PI3K_AKT_MTOR_SIGNALING	0.000203791	0.488866493	GSE164760
HALLMARK_MTORC1_SIGNALING	2.37E-08	0.678452509	GSE164760
HALLMARK_E2F_TARGETS	0.190611567	0.182612143	GSE164760
HALLMARK_MYC_TARGETS_V1	2.49E-07	0.639899668	GSE164760
HALLMARK_MYC_TARGETS_V2	0.129718368	0.210810577	GSE164760
HALLMARK_EPITHELIAL_MESENCHYMAL_TRANSITION	0.138142045	0.206392181	GSE164760
HALLMARK_INFLAMMATORY_RESPONSE	0.074602551	-0.246979991	GSE164760
HALLMARK_XENOBIOTIC_METABOLISM	1.18E-11	0.773015445	GSE164760
HALLMARK_FATTY_ACID_METABOLISM	7.87E-14	0.817728952	GSE164760
HALLMARK_OXIDATIVE_PHOSPHORYLATION	3.71E-13	0.805046962	GSE164760
HALLMARK_GLYCOLYSIS	1.94E-10	0.74262692	GSE164760
HALLMARK_REACTIVE_OXYGEN_SPECIES_PATHWAY	1.53E-05	0.556215954	GSE164760
HALLMARK_P53_PATHWAY	0.002607894	0.405288408	GSE164760
HALLMARK_UV_RESPONSE_UP	2.85E-06	0.59323387	GSE164760
HALLMARK_UV_RESPONSE_DN	9.16E-07	0.615890061	GSE164760
HALLMARK_ANGIOGENESIS	0.065865756	0.254542581	GSE164760
HALLMARK_HEME_METABOLISM	1.80E-12	0.791140123	GSE164760
HALLMARK_COAGULATION	3.18E-08	0.673966661	GSE164760
HALLMARK_IL2_STAT5_SIGNALING	0.003831851	0.390605337	GSE164760
HALLMARK_BILE_ACID_METABOLISM	3.70E-12	0.784374684	GSE164760
HALLMARK_PEROXISOME	3.56E-13	0.805400259	GSE164760
HALLMARK_ALLOGRAFT_REJECTION	0.31648553	-0.140257745	GSE164760
HALLMARK_SPERMATOGENESIS	1.81E-05	-0.552253021	GSE164760
HALLMARK_KRAS_SIGNALING_UP	0.093828126	0.232531289	GSE164760
HALLMARK_KRAS_SIGNALING_DN	7.00E-07	-0.621024309	GSE164760
HALLMARK_PANCREAS_BETA_CELLS	0.973794018	0.004622531	GSE164760
HALLMARK_TNFA_SIGNALING_VIA_NFKB	0.003175976	-0.306036065	GSE1898
HALLMARK_HYPOXIA	0.006103947	-0.285395735	GSE1898
HALLMARK_CHOLESTEROL_HOMEOSTASIS	0.000303496	0.370239638	GSE1898
HALLMARK_MITOTIC_SPINDLE	4.91E-08	-0.534294177	GSE1898
HALLMARK_WNT_BETA_CATENIN_SIGNALING	0.04579991	-0.209929663	GSE1898
HALLMARK_TGF_BETA_SIGNALING	0.004662605	-0.294084859	GSE1898
HALLMARK_IL6_JAK_STAT3_SIGNALING	0.00061711	-0.352224629	GSE1898
HALLMARK_DNA_REPAIR	0.147615947	-0.153011854	GSE1898
HALLMARK_G2M_CHECKPOINT	5.01E-10	-0.594942831	GSE1898
HALLMARK_APOPTOSIS	0.093694562	-0.176772862	GSE1898
HALLMARK_NOTCH_SIGNALING	0.028109961	-0.230257671	GSE1898
HALLMARK_ADIPOGENESIS	7.01E-09	0.561537204	GSE1898
HALLMARK_ESTROGEN_RESPONSE_EARLY	0.008106733	0.275946797	GSE1898
HALLMARK_ESTROGEN_RESPONSE_LATE	0.086536235	0.180687483	GSE1898
HALLMARK_ANDROGEN_RESPONSE	0.00494109	0.292235565	GSE1898
HALLMARK_MYOGENESIS	0.042215148	0.213437828	GSE1898
HALLMARK_PROTEIN_SECRETION	0.002230059	-0.31662643	GSE1898
HALLMARK_INTERFERON_ALPHA_RESPONSE	0.437389766	-0.082411321	GSE1898
HALLMARK_INTERFERON_GAMMA_RESPONSE	0.09885574	-0.174094424	GSE1898
HALLMARK_APICAL_JUNCTION	0.08105631	-0.183861828	GSE1898
HALLMARK_APICAL_SURFACE	0.022960343	-0.238239614	GSE1898
HALLMARK_HEDGEHOG_SIGNALING	0.004879227	-0.29263821	GSE1898
HALLMARK_COMPLEMENT	0.633983055	-0.050579028	GSE1898
HALLMARK_UNFOLDED_PROTEIN_RESPONSE	0.02112141	-0.241463775	GSE1898
HALLMARK_PI3K_AKT_MTOR_SIGNALING	0.00198679	-0.320005403	GSE1898
HALLMARK_MTORC1_SIGNALING	0.000197698	-0.380632998	GSE1898
HALLMARK_E2F_TARGETS	1.28E-07	-0.519905912	GSE1898
HALLMARK_MYC_TARGETS_V1	0.000404008	-0.363104118	GSE1898
HALLMARK_MYC_TARGETS_V2	0.009696329	-0.269817599	GSE1898
HALLMARK_EPITHELIAL_MESENCHYMAL_TRANSITION	0.005021619	-0.291718089	GSE1898
HALLMARK_INFLAMMATORY_RESPONSE	0.000634736	-0.351487497	GSE1898
HALLMARK_XENOBIOTIC_METABOLISM	7.72E-18	0.752721695	GSE1898
HALLMARK_FATTY_ACID_METABOLISM	1.38E-12	0.657945855	GSE1898
HALLMARK_OXIDATIVE_PHOSPHORYLATION	0.003568794	0.302457936	GSE1898
HALLMARK_GLYCOLYSIS	0.339098452	-0.101353333	GSE1898
HALLMARK_REACTIVE_OXYGEN_SPECIES_PATHWAY	0.046976601	0.208827743	GSE1898
HALLMARK_P53_PATHWAY	0.081572701	-0.183555527	GSE1898
HALLMARK_UV_RESPONSE_UP	0.295287712	-0.110906942	GSE1898
HALLMARK_UV_RESPONSE_DN	0.174713564	-0.143520818	GSE1898
HALLMARK_ANGIOGENESIS	0.005201621	-0.290587562	GSE1898
HALLMARK_HEME_METABOLISM	6.24E-05	0.40700061	GSE1898
HALLMARK_COAGULATION	1.33E-09	0.582983241	GSE1898
HALLMARK_IL2_STAT5_SIGNALING	0.061879892	-0.196534362	GSE1898
HALLMARK_BILE_ACID_METABOLISM	7.18E-20	0.780724745	GSE1898
HALLMARK_PEROXISOME	7.98E-11	0.616142452	GSE1898
HALLMARK_ALLOGRAFT_REJECTION	0.000623444	-0.351957548	GSE1898
HALLMARK_SPERMATOGENESIS	0.019467785	-0.244575332	GSE1898
HALLMARK_KRAS_SIGNALING_UP	0.001418125	-0.329655501	GSE1898
HALLMARK_KRAS_SIGNALING_DN	8.72E-08	0.525766561	GSE1898
HALLMARK_PANCREAS_BETA_CELLS	0.000749309	0.347107525	GSE1898
HALLMARK_TNFA_SIGNALING_VIA_NFKB	4.42E-06	-0.27623334	GSE25097
HALLMARK_HYPOXIA	2.90E-05	-0.252419899	GSE25097
HALLMARK_CHOLESTEROL_HOMEOSTASIS	0.050535968	0.119575048	GSE25097
HALLMARK_MITOTIC_SPINDLE	1.64E-24	-0.570208533	GSE25097
HALLMARK_WNT_BETA_CATENIN_SIGNALING	1.66E-16	-0.475242202	GSE25097
HALLMARK_TGF_BETA_SIGNALING	3.09E-11	-0.391276641	GSE25097
HALLMARK_IL6_JAK_STAT3_SIGNALING	7.15E-06	-0.270357619	GSE25097
HALLMARK_DNA_REPAIR	0.129636868	-0.092809953	GSE25097
HALLMARK_G2M_CHECKPOINT	2.64E-14	-0.44293765	GSE25097
HALLMARK_APOPTOSIS	3.53E-07	-0.305059924	GSE25097
HALLMARK_NOTCH_SIGNALING	1.06E-11	-0.399713625	GSE25097
HALLMARK_ADIPOGENESIS	7.96E-15	0.450887854	GSE25097
HALLMARK_ESTROGEN_RESPONSE_EARLY	6.51E-05	-0.241461858	GSE25097
HALLMARK_ESTROGEN_RESPONSE_LATE	0.005354486	-0.169672521	GSE25097
HALLMARK_ANDROGEN_RESPONSE	0.166826968	0.084691962	GSE25097
HALLMARK_MYOGENESIS	5.95E-06	-0.27262448	GSE25097
HALLMARK_PROTEIN_SECRETION	0.003466086	-0.177958783	GSE25097
HALLMARK_INTERFERON_ALPHA_RESPONSE	0.063701521	-0.113431518	GSE25097
HALLMARK_INTERFERON_GAMMA_RESPONSE	0.015510638	-0.147717692	GSE25097
HALLMARK_APICAL_JUNCTION	7.46E-19	-0.506299782	GSE25097
HALLMARK_APICAL_SURFACE	2.02E-11	-0.394641327	GSE25097
HALLMARK_HEDGEHOG_SIGNALING	5.19E-12	-0.405179699	GSE25097
HALLMARK_COMPLEMENT	0.000898426	-0.201688749	GSE25097
HALLMARK_UNFOLDED_PROTEIN_RESPONSE	3.69E-06	-0.278391379	GSE25097
HALLMARK_PI3K_AKT_MTOR_SIGNALING	2.14E-14	-0.444355999	GSE25097
HALLMARK_MTORC1_SIGNALING	2.91E-05	-0.252378154	GSE25097
HALLMARK_E2F_TARGETS	1.74E-08	-0.335785397	GSE25097
HALLMARK_MYC_TARGETS_V1	0.000229666	-0.223229066	GSE25097
HALLMARK_MYC_TARGETS_V2	0.00047574	-0.211993418	GSE25097
HALLMARK_EPITHELIAL_MESENCHYMAL_TRANSITION	1.83E-11	-0.395431976	GSE25097
HALLMARK_INFLAMMATORY_RESPONSE	2.90E-07	-0.307169234	GSE25097
HALLMARK_XENOBIOTIC_METABOLISM	3.42E-24	0.566948963	GSE25097
HALLMARK_FATTY_ACID_METABOLISM	1.14E-25	0.58175597	GSE25097
HALLMARK_OXIDATIVE_PHOSPHORYLATION	6.26E-15	0.452461896	GSE25097
HALLMARK_GLYCOLYSIS	1.44E-05	-0.261565229	GSE25097
HALLMARK_REACTIVE_OXYGEN_SPECIES_PATHWAY	0.922989588	0.005932652	GSE25097
HALLMARK_P53_PATHWAY	4.99E-08	-0.325433085	GSE25097
HALLMARK_UV_RESPONSE_UP	1.21E-08	-0.339302158	GSE25097
HALLMARK_UV_RESPONSE_DN	0.001209413	-0.196694385	GSE25097
HALLMARK_ANGIOGENESIS	9.74E-11	-0.381971673	GSE25097
HALLMARK_HEME_METABOLISM	0.075207918	0.10886721	GSE25097
HALLMARK_COAGULATION	5.53E-06	0.273502203	GSE25097
HALLMARK_IL2_STAT5_SIGNALING	6.52E-09	-0.34513119	GSE25097
HALLMARK_BILE_ACID_METABOLISM	2.43E-35	0.663246689	GSE25097
HALLMARK_PEROXISOME	1.11E-16	0.477645191	GSE25097
HALLMARK_ALLOGRAFT_REJECTION	7.21E-07	-0.297238958	GSE25097
HALLMARK_SPERMATOGENESIS	0.408083206	-0.050738253	GSE25097
HALLMARK_KRAS_SIGNALING_UP	0.001894407	-0.188919326	GSE25097
HALLMARK_KRAS_SIGNALING_DN	1.16E-06	0.291851438	GSE25097
HALLMARK_PANCREAS_BETA_CELLS	4.87E-12	0.405665729	GSE25097
HALLMARK_TNFA_SIGNALING_VIA_NFKB	0.137671297	-0.166380506	GSE27150
HALLMARK_HYPOXIA	0.545644347	-0.068125202	GSE27150
HALLMARK_CHOLESTEROL_HOMEOSTASIS	0.709282646	-0.042059799	GSE27150
HALLMARK_MITOTIC_SPINDLE	0.007353736	-0.295724372	GSE27150
HALLMARK_WNT_BETA_CATENIN_SIGNALING	0.857720007	-0.020232123	GSE27150
HALLMARK_TGF_BETA_SIGNALING	0.086028998	-0.191952808	GSE27150
HALLMARK_IL6_JAK_STAT3_SIGNALING	0.932706234	0.009530189	GSE27150
HALLMARK_DNA_REPAIR	0.031827813	-0.238757403	GSE27150
HALLMARK_G2M_CHECKPOINT	0.00157429	-0.345661235	GSE27150
HALLMARK_APOPTOSIS	0.809415611	-0.027215826	GSE27150
HALLMARK_NOTCH_SIGNALING	0.712633989	-0.041552705	GSE27150
HALLMARK_ADIPOGENESIS	0.191334565	0.14667551	GSE27150
HALLMARK_ESTROGEN_RESPONSE_EARLY	0.189299975	0.147342953	GSE27150
HALLMARK_ESTROGEN_RESPONSE_LATE	0.029309745	0.242289452	GSE27150
HALLMARK_ANDROGEN_RESPONSE	0.382632859	-0.098298777	GSE27150
HALLMARK_MYOGENESIS	0.621097791	0.055745379	GSE27150
HALLMARK_PROTEIN_SECRETION	0.725474723	-0.03961727	GSE27150
HALLMARK_INTERFERON_ALPHA_RESPONSE	0.04915381	-0.219323548	GSE27150
HALLMARK_INTERFERON_GAMMA_RESPONSE	0.019525543	-0.259062296	GSE27150
HALLMARK_APICAL_JUNCTION	0.008847847	-0.289128473	GSE27150
HALLMARK_APICAL_SURFACE	0.826001397	-0.024807688	GSE27150
HALLMARK_HEDGEHOG_SIGNALING	0.460032531	-0.083239304	GSE27150
HALLMARK_COMPLEMENT	0.87599412	0.017611203	GSE27150
HALLMARK_UNFOLDED_PROTEIN_RESPONSE	0.164084502	-0.156083803	GSE27150
HALLMARK_PI3K_AKT_MTOR_SIGNALING	0.003060917	-0.325125009	GSE27150
HALLMARK_MTORC1_SIGNALING	0.143205226	-0.164107741	GSE27150
HALLMARK_E2F_TARGETS	0.038217326	-0.230748507	GSE27150
HALLMARK_MYC_TARGETS_V1	0.073268001	-0.200109556	GSE27150
HALLMARK_MYC_TARGETS_V2	0.028591882	-0.243343209	GSE27150
HALLMARK_EPITHELIAL_MESENCHYMAL_TRANSITION	0.758362685	-0.034710484	GSE27150
HALLMARK_INFLAMMATORY_RESPONSE	0.00096672	-0.35989581	GSE27150
HALLMARK_XENOBIOTIC_METABOLISM	5.28E-06	0.481739977	GSE27150
HALLMARK_FATTY_ACID_METABOLISM	0.268141513	0.124494782	GSE27150
HALLMARK_OXIDATIVE_PHOSPHORYLATION	0.972332177	-0.003914543	GSE27150
HALLMARK_GLYCOLYSIS	0.713355179	0.041443689	GSE27150
HALLMARK_REACTIVE_OXYGEN_SPECIES_PATHWAY	0.210078992	0.140754154	GSE27150
HALLMARK_P53_PATHWAY	0.678380113	-0.046776766	GSE27150
HALLMARK_UV_RESPONSE_UP	0.736587894	-0.037951434	GSE27150
HALLMARK_UV_RESPONSE_DN	0.027397354	-0.245147282	GSE27150
HALLMARK_ANGIOGENESIS	0.090499147	0.189323109	GSE27150
HALLMARK_HEME_METABOLISM	0.212248072	0.140093619	GSE27150
HALLMARK_COAGULATION	0.000127244	0.412996354	GSE27150
HALLMARK_IL2_STAT5_SIGNALING	0.194111092	0.145772889	GSE27150
HALLMARK_BILE_ACID_METABOLISM	0.026688955	0.246248843	GSE27150
HALLMARK_PEROXISOME	0.384950067	0.097823282	GSE27150
HALLMARK_ALLOGRAFT_REJECTION	0.032052323	-0.23845404	GSE27150
HALLMARK_SPERMATOGENESIS	0.324951044	0.11075501	GSE27150
HALLMARK_KRAS_SIGNALING_UP	0.739002304	-0.037590604	GSE27150
HALLMARK_KRAS_SIGNALING_DN	0.277394935	0.122133593	GSE27150
HALLMARK_PANCREAS_BETA_CELLS	0.978291435	-0.003071174	GSE27150
HALLMARK_TNFA_SIGNALING_VIA_NFKB	0.918436935	-0.006644693	GSE36376
HALLMARK_HYPOXIA	0.225145886	0.078585241	GSE36376
HALLMARK_CHOLESTEROL_HOMEOSTASIS	0.00821573	0.170251139	GSE36376
HALLMARK_MITOTIC_SPINDLE	4.05E-08	-0.345156334	GSE36376
HALLMARK_WNT_BETA_CATENIN_SIGNALING	0.158203553	-0.091375039	GSE36376
HALLMARK_TGF_BETA_SIGNALING	0.497061763	0.04404569	GSE36376
HALLMARK_IL6_JAK_STAT3_SIGNALING	0.965023123	-0.002845424	GSE36376
HALLMARK_DNA_REPAIR	0.30200011	-0.066899841	GSE36376
HALLMARK_G2M_CHECKPOINT	6.16E-06	-0.287142322	GSE36376
HALLMARK_APOPTOSIS	0.138864563	0.095815994	GSE36376
HALLMARK_NOTCH_SIGNALING	0.039754721	-0.132837582	GSE36376
HALLMARK_ADIPOGENESIS	8.08E-23	0.57830193	GSE36376
HALLMARK_ESTROGEN_RESPONSE_EARLY	0.619564265	0.032206702	GSE36376
HALLMARK_ESTROGEN_RESPONSE_LATE	0.045085994	0.129479047	GSE36376
HALLMARK_ANDROGEN_RESPONSE	3.28E-08	0.347350296	GSE36376
HALLMARK_MYOGENESIS	0.572988989	0.036562489	GSE36376
HALLMARK_PROTEIN_SECRETION	0.013188809	0.159799684	GSE36376
HALLMARK_INTERFERON_ALPHA_RESPONSE	0.017774407	0.152898757	GSE36376
HALLMARK_INTERFERON_GAMMA_RESPONSE	0.04140883	0.131756975	GSE36376
HALLMARK_APICAL_JUNCTION	0.02683077	-0.142922934	GSE36376
HALLMARK_APICAL_SURFACE	0.008858319	-0.168626003	GSE36376
HALLMARK_HEDGEHOG_SIGNALING	0.904452239	0.007789033	GSE36376
HALLMARK_COMPLEMENT	0.000893341	0.213086702	GSE36376
HALLMARK_UNFOLDED_PROTEIN_RESPONSE	0.295282868	-0.067834217	GSE36376
HALLMARK_PI3K_AKT_MTOR_SIGNALING	0.072298331	-0.116224343	GSE36376
HALLMARK_MTORC1_SIGNALING	0.769765458	-0.018989963	GSE36376
HALLMARK_E2F_TARGETS	0.002495905	-0.194338176	GSE36376
HALLMARK_MYC_TARGETS_V1	0.572466366	-0.03661227	GSE36376
HALLMARK_MYC_TARGETS_V2	0.000143711	-0.242979052	GSE36376
HALLMARK_EPITHELIAL_MESENCHYMAL_TRANSITION	0.47711755	-0.046107691	GSE36376
HALLMARK_INFLAMMATORY_RESPONSE	0.261449057	-0.072771361	GSE36376
HALLMARK_XENOBIOTIC_METABOLISM	6.50E-31	0.655995022	GSE36376
HALLMARK_FATTY_ACID_METABOLISM	3.00E-27	0.623489912	GSE36376
HALLMARK_OXIDATIVE_PHOSPHORYLATION	1.33E-16	0.500227779	GSE36376
HALLMARK_GLYCOLYSIS	0.310837826	0.065691197	GSE36376
HALLMARK_REACTIVE_OXYGEN_SPECIES_PATHWAY	0.000331235	0.229796447	GSE36376
HALLMARK_P53_PATHWAY	0.414383655	0.052925098	GSE36376
HALLMARK_UV_RESPONSE_UP	0.997851513	-0.000174727	GSE36376
HALLMARK_UV_RESPONSE_DN	4.15E-06	0.292177665	GSE36376
HALLMARK_ANGIOGENESIS	0.565196715	-0.037306965	GSE36376
HALLMARK_HEME_METABOLISM	1.12E-08	0.358250843	GSE36376
HALLMARK_COAGULATION	5.44E-21	0.557380586	GSE36376
HALLMARK_IL2_STAT5_SIGNALING	0.961854708	0.003103367	GSE36376
HALLMARK_BILE_ACID_METABOLISM	6.61E-38	0.708594559	GSE36376
HALLMARK_PEROXISOME	1.85E-20	0.551018049	GSE36376
HALLMARK_ALLOGRAFT_REJECTION	0.03769653	-0.13423643	GSE36376
HALLMARK_SPERMATOGENESIS	0.072811457	-0.11601725	GSE36376
HALLMARK_KRAS_SIGNALING_UP	0.239161937	0.07626792	GSE36376
HALLMARK_KRAS_SIGNALING_DN	0.528061967	0.040925355	GSE36376
HALLMARK_PANCREAS_BETA_CELLS	0.003837954	0.185965242	GSE36376
HALLMARK_TNFA_SIGNALING_VIA_NFKB	0.500353473	0.127973235	GSE364
HALLMARK_HYPOXIA	0.194748858	0.243500917	GSE364
HALLMARK_CHOLESTEROL_HOMEOSTASIS	0.10123454	0.305001887	GSE364
HALLMARK_MITOTIC_SPINDLE	0.063303683	-0.343251214	GSE364
HALLMARK_WNT_BETA_CATENIN_SIGNALING	0.102814579	-0.303666032	GSE364
HALLMARK_TGF_BETA_SIGNALING	0.3893959	-0.163015835	GSE364
HALLMARK_IL6_JAK_STAT3_SIGNALING	0.204541403	0.238408315	GSE364
HALLMARK_DNA_REPAIR	0.079345938	-0.325369515	GSE364
HALLMARK_G2M_CHECKPOINT	0.008520369	-0.471577787	GSE364
HALLMARK_APOPTOSIS	0.214193302	0.23355036	GSE364
HALLMARK_NOTCH_SIGNALING	0.162459114	-0.261678405	GSE364
HALLMARK_ADIPOGENESIS	0.000259291	0.619817792	GSE364
HALLMARK_ESTROGEN_RESPONSE_EARLY	0.226587287	0.227526227	GSE364
HALLMARK_ESTROGEN_RESPONSE_LATE	6.42E-05	0.663511775	GSE364
HALLMARK_ANDROGEN_RESPONSE	0.029363897	0.398061951	GSE364
HALLMARK_MYOGENESIS	0.495407584	0.129441866	GSE364
HALLMARK_PROTEIN_SECRETION	0.019439459	-0.424320363	GSE364
HALLMARK_INTERFERON_ALPHA_RESPONSE	0.228619657	0.226559811	GSE364
HALLMARK_INTERFERON_GAMMA_RESPONSE	0.462271184	0.139481086	GSE364
HALLMARK_APICAL_JUNCTION	0.196653148	-0.242496958	GSE364
HALLMARK_APICAL_SURFACE	0.19354908	0.244136951	GSE364
HALLMARK_HEDGEHOG_SIGNALING	0.717286862	0.068959177	GSE364
HALLMARK_COMPLEMENT	0.261806682	0.211531517	GSE364
HALLMARK_UNFOLDED_PROTEIN_RESPONSE	0.000363981	-0.608119129	GSE364
HALLMARK_PI3K_AKT_MTOR_SIGNALING	0.001290977	-0.559992962	GSE364
HALLMARK_MTORC1_SIGNALING	0.727715142	0.066313965	GSE364
HALLMARK_E2F_TARGETS	0.059098068	-0.348517994	GSE364
HALLMARK_MYC_TARGETS_V1	0.000888974	-0.574963947	GSE364
HALLMARK_MYC_TARGETS_V2	0.000818947	-0.57816318	GSE364
HALLMARK_EPITHELIAL_MESENCHYMAL_TRANSITION	0.490335603	0.130955647	GSE364
HALLMARK_INFLAMMATORY_RESPONSE	0.267356915	0.209142915	GSE364
HALLMARK_XENOBIOTIC_METABOLISM	6.74E-07	0.769399122	GSE364
HALLMARK_FATTY_ACID_METABOLISM	0.002218368	0.536945271	GSE364
HALLMARK_OXIDATIVE_PHOSPHORYLATION	0.055814363	0.352838596	GSE364
HALLMARK_GLYCOLYSIS	0.644174007	0.087897023	GSE364
HALLMARK_REACTIVE_OXYGEN_SPECIES_PATHWAY	0.220550494	0.230431747	GSE364
HALLMARK_P53_PATHWAY	0.748296616	-0.061128156	GSE364
HALLMARK_UV_RESPONSE_UP	0.805328206	0.046967683	GSE364
HALLMARK_UV_RESPONSE_DN	0.013938733	0.444154676	GSE364
HALLMARK_ANGIOGENESIS	0.243750207	-0.219540066	GSE364
HALLMARK_HEME_METABOLISM	0.33111565	0.183728551	GSE364
HALLMARK_COAGULATION	0.00046688	0.599230401	GSE364
HALLMARK_IL2_STAT5_SIGNALING	0.494540417	0.129700122	GSE364
HALLMARK_BILE_ACID_METABOLISM	1.96E-07	0.791044461	GSE364
HALLMARK_PEROXISOME	0.033948564	0.388340603	GSE364
HALLMARK_ALLOGRAFT_REJECTION	0.867748047	-0.031743398	GSE364
HALLMARK_SPERMATOGENESIS	0.473095659	-0.136161835	GSE364
HALLMARK_KRAS_SIGNALING_UP	0.187794244	0.247226432	GSE364
HALLMARK_KRAS_SIGNALING_DN	0.017091306	0.43213032	GSE364
HALLMARK_PANCREAS_BETA_CELLS	0.138026848	0.277230018	GSE364
HALLMARK_TNFA_SIGNALING_VIA_NFKB	0.166938349	-0.16465062	GSE39791
HALLMARK_HYPOXIA	0.825644058	0.026419466	GSE39791
HALLMARK_CHOLESTEROL_HOMEOSTASIS	0.001204184	0.37417408	GSE39791
HALLMARK_MITOTIC_SPINDLE	0.001277077	-0.372373887	GSE39791
HALLMARK_WNT_BETA_CATENIN_SIGNALING	0.0099084	-0.302089407	GSE39791
HALLMARK_TGF_BETA_SIGNALING	0.44160883	-0.092102944	GSE39791
HALLMARK_IL6_JAK_STAT3_SIGNALING	0.283660465	-0.128072288	GSE39791
HALLMARK_DNA_REPAIR	0.474376834	-0.085651767	GSE39791
HALLMARK_G2M_CHECKPOINT	0.024731654	-0.264538851	GSE39791
HALLMARK_APOPTOSIS	0.644430986	-0.055316203	GSE39791
HALLMARK_NOTCH_SIGNALING	0.166316825	-0.164888821	GSE39791
HALLMARK_ADIPOGENESIS	2.42E-09	0.633079976	GSE39791
HALLMARK_ESTROGEN_RESPONSE_EARLY	0.405345625	0.099563878	GSE39791
HALLMARK_ESTROGEN_RESPONSE_LATE	0.202014008	0.152144222	GSE39791
HALLMARK_ANDROGEN_RESPONSE	0.000117519	0.438348917	GSE39791
HALLMARK_MYOGENESIS	0.67531027	-0.050212069	GSE39791
HALLMARK_PROTEIN_SECRETION	0.072644299	0.212843592	GSE39791
HALLMARK_INTERFERON_ALPHA_RESPONSE	0.732944116	-0.040911367	GSE39791
HALLMARK_INTERFERON_GAMMA_RESPONSE	0.597800651	-0.063218407	GSE39791
HALLMARK_APICAL_JUNCTION	0.052731762	-0.229252543	GSE39791
HALLMARK_APICAL_SURFACE	0.45681942	-0.089076792	GSE39791
HALLMARK_HEDGEHOG_SIGNALING	0.648699634	-0.054604951	GSE39791
HALLMARK_COMPLEMENT	0.449199078	0.090585752	GSE39791
HALLMARK_UNFOLDED_PROTEIN_RESPONSE	0.784099508	0.032855225	GSE39791
HALLMARK_PI3K_AKT_MTOR_SIGNALING	0.485413469	-0.08353367	GSE39791
HALLMARK_MTORC1_SIGNALING	0.531372368	0.074972694	GSE39791
HALLMARK_E2F_TARGETS	0.133743619	-0.178419213	GSE39791
HALLMARK_MYC_TARGETS_V1	0.805033415	-0.029601869	GSE39791
HALLMARK_MYC_TARGETS_V2	0.200620548	-0.152609859	GSE39791
HALLMARK_EPITHELIAL_MESENCHYMAL_TRANSITION	0.0885932	-0.202144956	GSE39791
HALLMARK_INFLAMMATORY_RESPONSE	0.148048801	-0.172204181	GSE39791
HALLMARK_XENOBIOTIC_METABOLISM	6.28E-12	0.702211448	GSE39791
HALLMARK_FATTY_ACID_METABOLISM	1.59E-11	0.69258549	GSE39791
HALLMARK_OXIDATIVE_PHOSPHORYLATION	1.14E-06	0.537230493	GSE39791
HALLMARK_GLYCOLYSIS	0.068510654	0.21592039	GSE39791
HALLMARK_REACTIVE_OXYGEN_SPECIES_PATHWAY	0.04816237	0.233720298	GSE39791
HALLMARK_P53_PATHWAY	0.92151047	-0.011818456	GSE39791
HALLMARK_UV_RESPONSE_UP	0.496304175	0.081468441	GSE39791
HALLMARK_UV_RESPONSE_DN	0.070808555	0.214192175	GSE39791
HALLMARK_ANGIOGENESIS	0.144115423	-0.173866408	GSE39791
HALLMARK_HEME_METABOLISM	0.000571811	0.396144493	GSE39791
HALLMARK_COAGULATION	2.36E-06	0.523600765	GSE39791
HALLMARK_IL2_STAT5_SIGNALING	0.453934096	-0.089646489	GSE39791
HALLMARK_BILE_ACID_METABOLISM	1.72E-15	0.773259666	GSE39791
HALLMARK_PEROXISOME	3.27E-09	0.629033186	GSE39791
HALLMARK_ALLOGRAFT_REJECTION	0.131449232	-0.179462171	GSE39791
HALLMARK_SPERMATOGENESIS	0.817134777	0.027731017	GSE39791
HALLMARK_KRAS_SIGNALING_UP	0.893142643	0.016111747	GSE39791
HALLMARK_KRAS_SIGNALING_DN	0.03034774	0.255429755	GSE39791
HALLMARK_PANCREAS_BETA_CELLS	1.78E-05	0.482378497	GSE39791
HALLMARK_TNFA_SIGNALING_VIA_NFKB	0.068920136	-0.262052162	GSE4024
HALLMARK_HYPOXIA	0.917652906	-0.015160634	GSE4024
HALLMARK_CHOLESTEROL_HOMEOSTASIS	0.009887018	0.36514107	GSE4024
HALLMARK_MITOTIC_SPINDLE	9.56E-05	-0.528298296	GSE4024
HALLMARK_WNT_BETA_CATENIN_SIGNALING	0.022944014	-0.324440846	GSE4024
HALLMARK_TGF_BETA_SIGNALING	0.02764862	-0.314688395	GSE4024
HALLMARK_IL6_JAK_STAT3_SIGNALING	0.229464683	-0.174864663	GSE4024
HALLMARK_DNA_REPAIR	0.213815939	-0.180790986	GSE4024
HALLMARK_G2M_CHECKPOINT	5.62E-05	-0.542677765	GSE4024
HALLMARK_APOPTOSIS	0.315661248	-0.146349206	GSE4024
HALLMARK_NOTCH_SIGNALING	0.373215269	-0.130024965	GSE4024
HALLMARK_ADIPOGENESIS	3.30E-06	0.609797802	GSE4024
HALLMARK_ESTROGEN_RESPONSE_EARLY	0.734027278	-0.049794367	GSE4024
HALLMARK_ESTROGEN_RESPONSE_LATE	0.88328887	0.021524865	GSE4024
HALLMARK_ANDROGEN_RESPONSE	0.003581328	0.408356629	GSE4024
HALLMARK_MYOGENESIS	0.283818871	-0.15620157	GSE4024
HALLMARK_PROTEIN_SECRETION	0.424433409	-0.116730178	GSE4024
HALLMARK_INTERFERON_ALPHA_RESPONSE	0.036359057	-0.299807996	GSE4024
HALLMARK_INTERFERON_GAMMA_RESPONSE	0.102151953	-0.236281505	GSE4024
HALLMARK_APICAL_JUNCTION	0.062622411	-0.268010245	GSE4024
HALLMARK_APICAL_SURFACE	0.004437552	-0.39969114	GSE4024
HALLMARK_HEDGEHOG_SIGNALING	0.009751199	-0.365769324	GSE4024
HALLMARK_COMPLEMENT	0.812998324	0.034679355	GSE4024
HALLMARK_UNFOLDED_PROTEIN_RESPONSE	0.944671182	0.01017676	GSE4024
HALLMARK_PI3K_AKT_MTOR_SIGNALING	0.039663414	-0.294932108	GSE4024
HALLMARK_MTORC1_SIGNALING	0.854702868	-0.026848581	GSE4024
HALLMARK_E2F_TARGETS	0.001562539	-0.439905631	GSE4024
HALLMARK_MYC_TARGETS_V1	0.310219035	-0.147986245	GSE4024
HALLMARK_MYC_TARGETS_V2	0.968135482	0.005857874	GSE4024
HALLMARK_EPITHELIAL_MESENCHYMAL_TRANSITION	0.000442941	-0.482754006	GSE4024
HALLMARK_INFLAMMATORY_RESPONSE	0.045587678	-0.286968707	GSE4024
HALLMARK_XENOBIOTIC_METABOLISM	4.60E-07	0.64885703	GSE4024
HALLMARK_FATTY_ACID_METABOLISM	2.57E-06	0.615051316	GSE4024
HALLMARK_OXIDATIVE_PHOSPHORYLATION	4.11E-05	0.550838192	GSE4024
HALLMARK_GLYCOLYSIS	0.614826358	0.073689622	GSE4024
HALLMARK_REACTIVE_OXYGEN_SPECIES_PATHWAY	0.006489453	0.383748166	GSE4024
HALLMARK_P53_PATHWAY	0.153086492	-0.207228509	GSE4024
HALLMARK_UV_RESPONSE_UP	0.109656012	0.23139426	GSE4024
HALLMARK_UV_RESPONSE_DN	0.083881067	-0.24946165	GSE4024
HALLMARK_ANGIOGENESIS	0.00104242	-0.454277839	GSE4024
HALLMARK_HEME_METABOLISM	0.005350062	0.391942594	GSE4024
HALLMARK_COAGULATION	0.000724668	0.466676656	GSE4024
HALLMARK_IL2_STAT5_SIGNALING	0.124624711	-0.222361919	GSE4024
HALLMARK_BILE_ACID_METABOLISM	7.50E-11	0.773141336	GSE4024
HALLMARK_PEROXISOME	6.96E-09	0.716731538	GSE4024
HALLMARK_ALLOGRAFT_REJECTION	0.025543429	-0.318865457	GSE4024
HALLMARK_SPERMATOGENESIS	0.200506231	-0.186074565	GSE4024
HALLMARK_KRAS_SIGNALING_UP	0.019790148	-0.331968377	GSE4024
HALLMARK_KRAS_SIGNALING_DN	0.052527458	0.278649699	GSE4024
HALLMARK_PANCREAS_BETA_CELLS	0.115687321	0.227648495	GSE4024
HALLMARK_TNFA_SIGNALING_VIA_NFKB	7.47E-05	-0.433119372	GSE54236
HALLMARK_HYPOXIA	0.09541164	-0.19015221	GSE54236
HALLMARK_CHOLESTEROL_HOMEOSTASIS	0.06701691	0.208464293	GSE54236
HALLMARK_MITOTIC_SPINDLE	0.000164149	-0.414076521	GSE54236
HALLMARK_WNT_BETA_CATENIN_SIGNALING	5.40E-05	-0.440641155	GSE54236
HALLMARK_TGF_BETA_SIGNALING	3.07E-05	-0.453346865	GSE54236
HALLMARK_IL6_JAK_STAT3_SIGNALING	0.030118676	-0.245726477	GSE54236
HALLMARK_DNA_REPAIR	0.193449115	-0.148827472	GSE54236
HALLMARK_G2M_CHECKPOINT	0.000927688	-0.367673361	GSE54236
HALLMARK_APOPTOSIS	0.000571414	-0.381356351	GSE54236
HALLMARK_NOTCH_SIGNALING	8.38E-05	-0.430419598	GSE54236
HALLMARK_ADIPOGENESIS	4.49E-08	0.571984247	GSE54236
HALLMARK_ESTROGEN_RESPONSE_EARLY	0.887010725	-0.016351184	GSE54236
HALLMARK_ESTROGEN_RESPONSE_LATE	0.923782346	-0.011009972	GSE54236
HALLMARK_ANDROGEN_RESPONSE	0.110023098	0.18237135	GSE54236
HALLMARK_MYOGENESIS	0.192675852	-0.149083305	GSE54236
HALLMARK_PROTEIN_SECRETION	0.014373549	-0.276202444	GSE54236
HALLMARK_INTERFERON_ALPHA_RESPONSE	0.467654576	0.083440929	GSE54236
HALLMARK_INTERFERON_GAMMA_RESPONSE	0.418207688	-0.092963922	GSE54236
HALLMARK_APICAL_JUNCTION	4.94E-05	-0.442694965	GSE54236
HALLMARK_APICAL_SURFACE	0.215037362	-0.141963138	GSE54236
HALLMARK_HEDGEHOG_SIGNALING	0.000992144	-0.365728723	GSE54236
HALLMARK_COMPLEMENT	0.385366068	-0.099651412	GSE54236
HALLMARK_UNFOLDED_PROTEIN_RESPONSE	0.024381789	-0.254773806	GSE54236
HALLMARK_PI3K_AKT_MTOR_SIGNALING	0.005117152	-0.313998338	GSE54236
HALLMARK_MTORC1_SIGNALING	0.106173542	-0.184339222	GSE54236
HALLMARK_E2F_TARGETS	0.003927825	-0.322953094	GSE54236
HALLMARK_MYC_TARGETS_V1	0.000772574	-0.372909941	GSE54236
HALLMARK_MYC_TARGETS_V2	0.06977711	-0.206437222	GSE54236
HALLMARK_EPITHELIAL_MESENCHYMAL_TRANSITION	0.000576392	-0.381116617	GSE54236
HALLMARK_INFLAMMATORY_RESPONSE	0.006651119	-0.304851102	GSE54236
HALLMARK_XENOBIOTIC_METABOLISM	2.86E-10	0.639808185	GSE54236
HALLMARK_FATTY_ACID_METABOLISM	4.59E-09	0.60456308	GSE54236
HALLMARK_OXIDATIVE_PHOSPHORYLATION	3.97E-05	0.447664447	GSE54236
HALLMARK_GLYCOLYSIS	0.348156533	0.107655918	GSE54236
HALLMARK_REACTIVE_OXYGEN_SPECIES_PATHWAY	0.026843174	0.250692497	GSE54236
HALLMARK_P53_PATHWAY	0.03813575	-0.235257781	GSE54236
HALLMARK_UV_RESPONSE_UP	0.090328654	-0.193078218	GSE54236
HALLMARK_UV_RESPONSE_DN	0.031463666	-0.243818495	GSE54236
HALLMARK_ANGIOGENESIS	0.025510137	-0.252861453	GSE54236
HALLMARK_HEME_METABOLISM	0.000518702	0.384019507	GSE54236
HALLMARK_COAGULATION	0.000856159	0.369980576	GSE54236
HALLMARK_IL2_STAT5_SIGNALING	0.001314036	-0.35746043	GSE54236
HALLMARK_BILE_ACID_METABOLISM	1.68E-11	0.671684813	GSE54236
HALLMARK_PEROXISOME	9.58E-09	0.594447108	GSE54236
HALLMARK_ALLOGRAFT_REJECTION	0.007254661	-0.301757882	GSE54236
HALLMARK_SPERMATOGENESIS	0.54870055	-0.068935731	GSE54236
HALLMARK_KRAS_SIGNALING_UP	0.04153901	-0.231364529	GSE54236
HALLMARK_KRAS_SIGNALING_DN	0.006559434	0.305342458	GSE54236
HALLMARK_PANCREAS_BETA_CELLS	0.993367546	-0.000956667	GSE54236
HALLMARK_TNFA_SIGNALING_VIA_NFKB	0.145893409	-0.237236372	GSE57957
HALLMARK_HYPOXIA	0.119068847	-0.25374175	GSE57957
HALLMARK_CHOLESTEROL_HOMEOSTASIS	0.420247935	-0.132809699	GSE57957
HALLMARK_MITOTIC_SPINDLE	0.0054538	-0.436615953	GSE57957
HALLMARK_WNT_BETA_CATENIN_SIGNALING	0.005998931	-0.432222504	GSE57957
HALLMARK_TGF_BETA_SIGNALING	0.050529257	-0.315342592	GSE57957
HALLMARK_IL6_JAK_STAT3_SIGNALING	0.363258583	-0.149630613	GSE57957
HALLMARK_DNA_REPAIR	0.109765712	-0.260117326	GSE57957
HALLMARK_G2M_CHECKPOINT	0.000530773	-0.529305034	GSE57957
HALLMARK_APOPTOSIS	0.107406166	-0.261799029	GSE57957
HALLMARK_NOTCH_SIGNALING	0.125811936	-0.249351099	GSE57957
HALLMARK_ADIPOGENESIS	0.001482537	0.491574636	GSE57957
HALLMARK_ESTROGEN_RESPONSE_EARLY	0.227991999	-0.197560207	GSE57957
HALLMARK_ESTROGEN_RESPONSE_LATE	0.045367158	-0.322331134	GSE57957
HALLMARK_ANDROGEN_RESPONSE	0.666563697	-0.071223801	GSE57957
HALLMARK_MYOGENESIS	0.626787086	0.080351116	GSE57957
HALLMARK_PROTEIN_SECRETION	0.329892759	-0.16021951	GSE57957
HALLMARK_INTERFERON_ALPHA_RESPONSE	0.473334682	0.118266033	GSE57957
HALLMARK_INTERFERON_GAMMA_RESPONSE	0.831935568	0.035114366	GSE57957
HALLMARK_APICAL_JUNCTION	0.417746705	-0.133519322	GSE57957
HALLMARK_APICAL_SURFACE	0.483624336	-0.115550294	GSE57957
HALLMARK_HEDGEHOG_SIGNALING	0.278452739	-0.177947057	GSE57957
HALLMARK_COMPLEMENT	0.731689027	-0.056705409	GSE57957
HALLMARK_UNFOLDED_PROTEIN_RESPONSE	0.075630823	-0.287797281	GSE57957
HALLMARK_PI3K_AKT_MTOR_SIGNALING	0.076929491	-0.286582213	GSE57957
HALLMARK_MTORC1_SIGNALING	0.041646	-0.327778925	GSE57957
HALLMARK_E2F_TARGETS	0.00259616	-0.469025584	GSE57957
HALLMARK_MYC_TARGETS_V1	0.006875329	-0.42583371	GSE57957
HALLMARK_MYC_TARGETS_V2	0.011723947	-0.399608229	GSE57957
HALLMARK_EPITHELIAL_MESENCHYMAL_TRANSITION	0.549930399	-0.098712287	GSE57957
HALLMARK_INFLAMMATORY_RESPONSE	0.162719431	-0.227997522	GSE57957
HALLMARK_XENOBIOTIC_METABOLISM	0.000149168	0.570555019	GSE57957
HALLMARK_FATTY_ACID_METABOLISM	0.000290188	0.549597601	GSE57957
HALLMARK_OXIDATIVE_PHOSPHORYLATION	0.009926491	0.408004936	GSE57957
HALLMARK_GLYCOLYSIS	0.051047109	-0.314673701	GSE57957
HALLMARK_REACTIVE_OXYGEN_SPECIES_PATHWAY	0.100576227	-0.26683065	GSE57957
HALLMARK_P53_PATHWAY	0.066646872	-0.296683945	GSE57957
HALLMARK_UV_RESPONSE_UP	0.074540356	-0.288830222	GSE57957
HALLMARK_UV_RESPONSE_DN	0.199789116	0.20984122	GSE57957
HALLMARK_ANGIOGENESIS	0.442254672	-0.126665394	GSE57957
HALLMARK_HEME_METABOLISM	0.252041676	0.1878853	GSE57957
HALLMARK_COAGULATION	0.00902587	0.412712356	GSE57957
HALLMARK_IL2_STAT5_SIGNALING	0.072223387	-0.291064889	GSE57957
HALLMARK_BILE_ACID_METABOLISM	4.46E-06	0.661889989	GSE57957
HALLMARK_PEROXISOME	0.056990914	0.307361125	GSE57957
HALLMARK_ALLOGRAFT_REJECTION	0.02617431	-0.355894327	GSE57957
HALLMARK_SPERMATOGENESIS	0.384251244	-0.143266425	GSE57957
HALLMARK_KRAS_SIGNALING_UP	0.479344889	-0.116676053	GSE57957
HALLMARK_KRAS_SIGNALING_DN	0.416233218	0.133949879	GSE57957
HALLMARK_PANCREAS_BETA_CELLS	0.47368993	0.118171759	GSE57957
HALLMARK_TNFA_SIGNALING_VIA_NFKB	0.029609982	-0.241855182	GSE62232
HALLMARK_HYPOXIA	0.15412074	-0.159811557	GSE62232
HALLMARK_CHOLESTEROL_HOMEOSTASIS	0.701115237	0.043299142	GSE62232
HALLMARK_MITOTIC_SPINDLE	6.40E-05	-0.429164149	GSE62232
HALLMARK_WNT_BETA_CATENIN_SIGNALING	0.006231864	-0.301504154	GSE62232
HALLMARK_TGF_BETA_SIGNALING	0.041704751	-0.226839643	GSE62232
HALLMARK_IL6_JAK_STAT3_SIGNALING	0.294574405	-0.117885537	GSE62232
HALLMARK_DNA_REPAIR	0.028092259	-0.244089879	GSE62232
HALLMARK_G2M_CHECKPOINT	2.54E-05	-0.449612979	GSE62232
HALLMARK_APOPTOSIS	0.076164517	-0.198164005	GSE62232
HALLMARK_NOTCH_SIGNALING	0.018806465	-0.260561785	GSE62232
HALLMARK_ADIPOGENESIS	3.63E-06	0.488972899	GSE62232
HALLMARK_ESTROGEN_RESPONSE_EARLY	0.517893694	-0.072881101	GSE62232
HALLMARK_ESTROGEN_RESPONSE_LATE	0.853009076	-0.02090946	GSE62232
HALLMARK_ANDROGEN_RESPONSE	0.206045724	0.141995372	GSE62232
HALLMARK_MYOGENESIS	0.93247679	-0.009562759	GSE62232
HALLMARK_PROTEIN_SECRETION	0.345065822	-0.106265688	GSE62232
HALLMARK_INTERFERON_ALPHA_RESPONSE	0.23450663	-0.133575442	GSE62232
HALLMARK_INTERFERON_GAMMA_RESPONSE	0.184633782	-0.148893527	GSE62232
HALLMARK_APICAL_JUNCTION	0.186949178	-0.148120617	GSE62232
HALLMARK_APICAL_SURFACE	0.090634688	-0.189244991	GSE62232
HALLMARK_HEDGEHOG_SIGNALING	0.035652706	-0.233817539	GSE62232
HALLMARK_COMPLEMENT	0.354379501	-0.104242614	GSE62232
HALLMARK_UNFOLDED_PROTEIN_RESPONSE	0.033601428	-0.236408182	GSE62232
HALLMARK_PI3K_AKT_MTOR_SIGNALING	0.000715585	-0.368361817	GSE62232
HALLMARK_MTORC1_SIGNALING	0.102331894	-0.182825094	GSE62232
HALLMARK_E2F_TARGETS	0.0006261	-0.372049299	GSE62232
HALLMARK_MYC_TARGETS_V1	0.002314289	-0.333929924	GSE62232
HALLMARK_MYC_TARGETS_V2	0.127570111	-0.170713943	GSE62232
HALLMARK_EPITHELIAL_MESENCHYMAL_TRANSITION	0.202084871	-0.143231267	GSE62232
HALLMARK_INFLAMMATORY_RESPONSE	0.071945349	-0.201018542	GSE62232
HALLMARK_XENOBIOTIC_METABOLISM	1.09E-07	0.549396357	GSE62232
HALLMARK_FATTY_ACID_METABOLISM	1.67E-07	0.542572953	GSE62232
HALLMARK_OXIDATIVE_PHOSPHORYLATION	0.000781721	0.365897681	GSE62232
HALLMARK_GLYCOLYSIS	0.383959735	-0.098026289	GSE62232
HALLMARK_REACTIVE_OXYGEN_SPECIES_PATHWAY	0.303090861	0.115840029	GSE62232
HALLMARK_P53_PATHWAY	0.084720204	-0.192743194	GSE62232
HALLMARK_UV_RESPONSE_UP	0.066005273	-0.205274729	GSE62232
HALLMARK_UV_RESPONSE_DN	0.721784792	-0.040172244	GSE62232
HALLMARK_ANGIOGENESIS	0.090077783	-0.189566549	GSE62232
HALLMARK_HEME_METABOLISM	0.001125145	0.355535669	GSE62232
HALLMARK_COAGULATION	0.016942186	0.26469193	GSE62232
HALLMARK_IL2_STAT5_SIGNALING	0.114319783	-0.176815074	GSE62232
HALLMARK_BILE_ACID_METABOLISM	1.40E-09	0.610806605	GSE62232
HALLMARK_PEROXISOME	1.15E-06	0.510087159	GSE62232
HALLMARK_ALLOGRAFT_REJECTION	0.010259151	-0.283741249	GSE62232
HALLMARK_SPERMATOGENESIS	0.440128063	0.086964204	GSE62232
HALLMARK_KRAS_SIGNALING_UP	0.409459757	-0.092894852	GSE62232
HALLMARK_KRAS_SIGNALING_DN	0.06908202	0.203033326	GSE62232
HALLMARK_PANCREAS_BETA_CELLS	0.001499777	0.347106301	GSE62232
HALLMARK_TNFA_SIGNALING_VIA_NFKB	0.276945717	-0.072305114	GSE63898
HALLMARK_HYPOXIA	0.563742888	0.038429124	GSE63898
HALLMARK_CHOLESTEROL_HOMEOSTASIS	0.124825743	0.101941882	GSE63898
HALLMARK_MITOTIC_SPINDLE	1.72E-10	-0.406665488	GSE63898
HALLMARK_WNT_BETA_CATENIN_SIGNALING	0.002051272	-0.203140858	GSE63898
HALLMARK_TGF_BETA_SIGNALING	0.844359341	-0.013072938	GSE63898
HALLMARK_IL6_JAK_STAT3_SIGNALING	0.298844564	-0.06910131	GSE63898
HALLMARK_DNA_REPAIR	0.866154305	-0.011223522	GSE63898
HALLMARK_G2M_CHECKPOINT	1.21E-07	-0.341703459	GSE63898
HALLMARK_APOPTOSIS	0.398006594	0.05623865	GSE63898
HALLMARK_NOTCH_SIGNALING	0.158653299	-0.093663515	GSE63898
HALLMARK_ADIPOGENESIS	2.47E-13	0.459900941	GSE63898
HALLMARK_ESTROGEN_RESPONSE_EARLY	0.560443664	0.038754507	GSE63898
HALLMARK_ESTROGEN_RESPONSE_LATE	0.747759411	0.021413413	GSE63898
HALLMARK_ANDROGEN_RESPONSE	7.94E-05	0.258322997	GSE63898
HALLMARK_MYOGENESIS	0.629604334	-0.032108267	GSE63898
HALLMARK_PROTEIN_SECRETION	0.044600856	0.133148524	GSE63898
HALLMARK_INTERFERON_ALPHA_RESPONSE	0.089074013	0.112865558	GSE63898
HALLMARK_INTERFERON_GAMMA_RESPONSE	0.302452505	0.068588645	GSE63898
HALLMARK_APICAL_JUNCTION	2.26E-06	-0.307234905	GSE63898
HALLMARK_APICAL_SURFACE	0.01642717	-0.158759992	GSE63898
HALLMARK_HEDGEHOG_SIGNALING	0.022030426	-0.151604215	GSE63898
HALLMARK_COMPLEMENT	0.039735303	0.136307264	GSE63898
HALLMARK_UNFOLDED_PROTEIN_RESPONSE	0.508822791	0.043974588	GSE63898
HALLMARK_PI3K_AKT_MTOR_SIGNALING	0.163246582	-0.092645991	GSE63898
HALLMARK_MTORC1_SIGNALING	0.878373815	0.010190474	GSE63898
HALLMARK_E2F_TARGETS	0.000443771	-0.230747671	GSE63898
HALLMARK_MYC_TARGETS_V1	0.348487779	-0.062371551	GSE63898
HALLMARK_MYC_TARGETS_V2	0.145623939	-0.096676061	GSE63898
HALLMARK_EPITHELIAL_MESENCHYMAL_TRANSITION	0.182888877	-0.088521357	GSE63898
HALLMARK_INFLAMMATORY_RESPONSE	0.103907776	-0.107975897	GSE63898
HALLMARK_XENOBIOTIC_METABOLISM	5.81E-24	0.602972178	GSE63898
HALLMARK_FATTY_ACID_METABOLISM	3.63E-17	0.519611806	GSE63898
HALLMARK_OXIDATIVE_PHOSPHORYLATION	6.73E-08	0.348174694	GSE63898
HALLMARK_GLYCOLYSIS	0.619879187	0.033022372	GSE63898
HALLMARK_REACTIVE_OXYGEN_SPECIES_PATHWAY	0.001631849	0.207489303	GSE63898
HALLMARK_P53_PATHWAY	0.997290515	-0.000226138	GSE63898
HALLMARK_UV_RESPONSE_UP	0.707673051	0.024967217	GSE63898
HALLMARK_UV_RESPONSE_DN	0.085077456	0.11429354	GSE63898
HALLMARK_ANGIOGENESIS	0.46083097	-0.049081076	GSE63898
HALLMARK_HEME_METABOLISM	8.25E-14	0.467985281	GSE63898
HALLMARK_COAGULATION	2.46E-11	0.423467938	GSE63898
HALLMARK_IL2_STAT5_SIGNALING	0.278480856	-0.072075084	GSE63898
HALLMARK_BILE_ACID_METABOLISM	2.58E-31	0.672026211	GSE63898
HALLMARK_PEROXISOME	2.13E-15	0.493500225	GSE63898
HALLMARK_ALLOGRAFT_REJECTION	0.080122461	-0.116140828	GSE63898
HALLMARK_SPERMATOGENESIS	0.000261371	-0.239569963	GSE63898
HALLMARK_KRAS_SIGNALING_UP	0.85523106	0.012149253	GSE63898
HALLMARK_KRAS_SIGNALING_DN	0.733317276	0.022686265	GSE63898
HALLMARK_PANCREAS_BETA_CELLS	3.15E-09	0.37959755	GSE63898
HALLMARK_TNFA_SIGNALING_VIA_NFKB	0.170003958	-0.237231526	GSE6764
HALLMARK_HYPOXIA	0.087950324	-0.292694164	GSE6764
HALLMARK_CHOLESTEROL_HOMEOSTASIS	0.063376237	-0.31717436	GSE6764
HALLMARK_MITOTIC_SPINDLE	0.0016099	-0.513395918	GSE6764
HALLMARK_WNT_BETA_CATENIN_SIGNALING	0.102460338	-0.280647192	GSE6764
HALLMARK_TGF_BETA_SIGNALING	0.35658885	-0.160645765	GSE6764
HALLMARK_IL6_JAK_STAT3_SIGNALING	0.27521744	-0.189641258	GSE6764
HALLMARK_DNA_REPAIR	0.006236389	-0.453354408	GSE6764
HALLMARK_G2M_CHECKPOINT	0.002334016	-0.497967323	GSE6764
HALLMARK_APOPTOSIS	0.172093985	-0.236108812	GSE6764
HALLMARK_NOTCH_SIGNALING	0.016870173	-0.401334006	GSE6764
HALLMARK_ADIPOGENESIS	0.150276418	0.24835119	GSE6764
HALLMARK_ESTROGEN_RESPONSE_EARLY	0.303059096	-0.179177484	GSE6764
HALLMARK_ESTROGEN_RESPONSE_LATE	0.134566641	-0.257992183	GSE6764
HALLMARK_ANDROGEN_RESPONSE	0.262091952	-0.194813258	GSE6764
HALLMARK_MYOGENESIS	0.556577097	-0.102849954	GSE6764
HALLMARK_PROTEIN_SECRETION	0.031016384	-0.36514383	GSE6764
HALLMARK_INTERFERON_ALPHA_RESPONSE	0.068500541	0.311524067	GSE6764
HALLMARK_INTERFERON_GAMMA_RESPONSE	0.350136171	0.162784805	GSE6764
HALLMARK_APICAL_JUNCTION	0.082063841	-0.298019641	GSE6764
HALLMARK_APICAL_SURFACE	0.055560103	-0.326530449	GSE6764
HALLMARK_HEDGEHOG_SIGNALING	0.333014767	-0.168579145	GSE6764
HALLMARK_COMPLEMENT	0.259587102	-0.195819494	GSE6764
HALLMARK_UNFOLDED_PROTEIN_RESPONSE	0.00511025	-0.462881076	GSE6764
HALLMARK_PI3K_AKT_MTOR_SIGNALING	0.016484061	-0.402637916	GSE6764
HALLMARK_MTORC1_SIGNALING	0.004627525	-0.467530078	GSE6764
HALLMARK_E2F_TARGETS	0.004188628	-0.472135761	GSE6764
HALLMARK_MYC_TARGETS_V1	0.004703175	-0.46677467	GSE6764
HALLMARK_MYC_TARGETS_V2	0.004742069	-0.466390358	GSE6764
HALLMARK_EPITHELIAL_MESENCHYMAL_TRANSITION	0.169056782	-0.237743576	GSE6764
HALLMARK_INFLAMMATORY_RESPONSE	0.220194327	-0.212575452	GSE6764
HALLMARK_XENOBIOTIC_METABOLISM	0.00991875	0.430071684	GSE6764
HALLMARK_FATTY_ACID_METABOLISM	0.005433651	0.459973977	GSE6764
HALLMARK_OXIDATIVE_PHOSPHORYLATION	0.30721964	0.177667319	GSE6764
HALLMARK_GLYCOLYSIS	0.015877007	-0.404740628	GSE6764
HALLMARK_REACTIVE_OXYGEN_SPECIES_PATHWAY	0.149904491	-0.248570718	GSE6764
HALLMARK_P53_PATHWAY	0.204937955	-0.219613471	GSE6764
HALLMARK_UV_RESPONSE_UP	0.018264975	-0.396822564	GSE6764
HALLMARK_UV_RESPONSE_DN	0.863447082	0.030160001	GSE6764
HALLMARK_ANGIOGENESIS	0.153627784	-0.246390653	GSE6764
HALLMARK_HEME_METABOLISM	0.681514756	0.071890749	GSE6764
HALLMARK_COAGULATION	0.267092112	0.192823395	GSE6764
HALLMARK_IL2_STAT5_SIGNALING	0.069229661	-0.310747318	GSE6764
HALLMARK_BILE_ACID_METABOLISM	0.000586283	0.552020741	GSE6764
HALLMARK_PEROXISOME	0.017049179	0.400737953	GSE6764
HALLMARK_ALLOGRAFT_REJECTION	0.19607616	-0.223869547	GSE6764
HALLMARK_SPERMATOGENESIS	0.324272362	-0.171608528	GSE6764
HALLMARK_KRAS_SIGNALING_UP	0.270204753	-0.191597007	GSE6764
HALLMARK_KRAS_SIGNALING_DN	0.006463863	0.451612085	GSE6764
HALLMARK_PANCREAS_BETA_CELLS	0.002837707	0.489554377	GSE6764
HALLMARK_TNFA_SIGNALING_VIA_NFKB	0.214220966	-0.116699707	GSE76427
HALLMARK_HYPOXIA	0.032232124	-0.199861691	GSE76427
HALLMARK_CHOLESTEROL_HOMEOSTASIS	0.41289992	0.077081971	GSE76427
HALLMARK_MITOTIC_SPINDLE	1.83E-06	-0.427975848	GSE76427
HALLMARK_WNT_BETA_CATENIN_SIGNALING	0.173495266	-0.12779435	GSE76427
HALLMARK_TGF_BETA_SIGNALING	0.052403704	-0.181365678	GSE76427
HALLMARK_IL6_JAK_STAT3_SIGNALING	0.22605451	-0.113763517	GSE76427
HALLMARK_DNA_REPAIR	0.000279689	-0.332745409	GSE76427
HALLMARK_G2M_CHECKPOINT	1.18E-07	-0.469781206	GSE76427
HALLMARK_APOPTOSIS	0.097186164	-0.155426463	GSE76427
HALLMARK_NOTCH_SIGNALING	0.501583396	-0.063292926	GSE76427
HALLMARK_ADIPOGENESIS	7.08E-05	0.36185828	GSE76427
HALLMARK_ESTROGEN_RESPONSE_EARLY	0.340731023	-0.089642027	GSE76427
HALLMARK_ESTROGEN_RESPONSE_LATE	0.124698497	-0.143997709	GSE76427
HALLMARK_ANDROGEN_RESPONSE	0.772296722	-0.027277039	GSE76427
HALLMARK_MYOGENESIS	0.202792762	-0.119647005	GSE76427
HALLMARK_PROTEIN_SECRETION	0.029630848	-0.20292061	GSE76427
HALLMARK_INTERFERON_ALPHA_RESPONSE	0.749598096	0.030084611	GSE76427
HALLMARK_INTERFERON_GAMMA_RESPONSE	0.699049641	-0.036437052	GSE76427
HALLMARK_APICAL_JUNCTION	0.015902345	-0.22441666	GSE76427
HALLMARK_APICAL_SURFACE	0.001547045	-0.291934839	GSE76427
HALLMARK_HEDGEHOG_SIGNALING	0.016648076	-0.222896307	GSE76427
HALLMARK_COMPLEMENT	0.503605121	-0.062994732	GSE76427
HALLMARK_UNFOLDED_PROTEIN_RESPONSE	1.44E-05	-0.3924188	GSE76427
HALLMARK_PI3K_AKT_MTOR_SIGNALING	0.00030825	-0.330573105	GSE76427
HALLMARK_MTORC1_SIGNALING	0.000138887	-0.347931102	GSE76427
HALLMARK_E2F_TARGETS	1.16E-06	-0.435413833	GSE76427
HALLMARK_MYC_TARGETS_V1	1.13E-05	-0.396899435	GSE76427
HALLMARK_MYC_TARGETS_V2	0.006141713	-0.254085477	GSE76427
HALLMARK_EPITHELIAL_MESENCHYMAL_TRANSITION	0.142608857	-0.137570618	GSE76427
HALLMARK_INFLAMMATORY_RESPONSE	0.071420836	-0.16874696	GSE76427
HALLMARK_XENOBIOTIC_METABOLISM	4.33E-06	0.413651806	GSE76427
HALLMARK_FATTY_ACID_METABOLISM	1.14E-05	0.396615128	GSE76427
HALLMARK_OXIDATIVE_PHOSPHORYLATION	0.005811161	0.255710822	GSE76427
HALLMARK_GLYCOLYSIS	0.012911008	-0.23121593	GSE76427
HALLMARK_REACTIVE_OXYGEN_SPECIES_PATHWAY	0.707796907	-0.035326831	GSE76427
HALLMARK_P53_PATHWAY	0.068529179	-0.170473513	GSE76427
HALLMARK_UV_RESPONSE_UP	0.055577735	-0.179023139	GSE76427
HALLMARK_UV_RESPONSE_DN	0.717831954	0.034059086	GSE76427
HALLMARK_ANGIOGENESIS	0.166196421	-0.129979552	GSE76427
HALLMARK_HEME_METABOLISM	0.095861611	0.156037858	GSE76427
HALLMARK_COAGULATION	0.002877611	0.2755436	GSE76427
HALLMARK_IL2_STAT5_SIGNALING	0.212920221	-0.117029414	GSE76427
HALLMARK_BILE_ACID_METABOLISM	1.20E-08	0.500742698	GSE76427
HALLMARK_PEROXISOME	0.000132996	0.348846406	GSE76427
HALLMARK_ALLOGRAFT_REJECTION	0.110603137	-0.149575779	GSE76427
HALLMARK_SPERMATOGENESIS	0.015217213	-0.225869004	GSE76427
HALLMARK_KRAS_SIGNALING_UP	0.77708004	-0.026688512	GSE76427
HALLMARK_KRAS_SIGNALING_DN	0.963849486	0.004273096	GSE76427
HALLMARK_PANCREAS_BETA_CELLS	0.004872467	0.260821519	GSE76427
HALLMARK_TNFA_SIGNALING_VIA_NFKB	0.006379654	-0.214134327	LICA-FR
HALLMARK_HYPOXIA	0.106017766	-0.127859409	LICA-FR
HALLMARK_CHOLESTEROL_HOMEOSTASIS	0.040519158	0.161634187	LICA-FR
HALLMARK_MITOTIC_SPINDLE	0.056284081	-0.150750592	LICA-FR
HALLMARK_WNT_BETA_CATENIN_SIGNALING	0.729800478	0.027429222	LICA-FR
HALLMARK_TGF_BETA_SIGNALING	0.492978273	-0.054415183	LICA-FR
HALLMARK_IL6_JAK_STAT3_SIGNALING	0.004733991	-0.221562326	LICA-FR
HALLMARK_DNA_REPAIR	0.862297215	0.013776522	LICA-FR
HALLMARK_G2M_CHECKPOINT	0.00013253	-0.296694075	LICA-FR
HALLMARK_APOPTOSIS	0.470432968	-0.057283432	LICA-FR
HALLMARK_NOTCH_SIGNALING	0.138788444	-0.117176124	LICA-FR
HALLMARK_ADIPOGENESIS	2.69E-08	0.42097369	LICA-FR
HALLMARK_ESTROGEN_RESPONSE_EARLY	0.562200238	0.04601134	LICA-FR
HALLMARK_ESTROGEN_RESPONSE_LATE	0.895368664	0.01044587	LICA-FR
HALLMARK_ANDROGEN_RESPONSE	0.00309808	0.231734002	LICA-FR
HALLMARK_MYOGENESIS	0.626019863	-0.038694613	LICA-FR
HALLMARK_PROTEIN_SECRETION	0.590941625	0.042671919	LICA-FR
HALLMARK_INTERFERON_ALPHA_RESPONSE	0.993976904	0.000599609	LICA-FR
HALLMARK_INTERFERON_GAMMA_RESPONSE	0.244006227	-0.092340536	LICA-FR
HALLMARK_APICAL_JUNCTION	0.11915164	-0.123306362	LICA-FR
HALLMARK_APICAL_SURFACE	0.044585218	-0.15852844	LICA-FR
HALLMARK_HEDGEHOG_SIGNALING	0.039328965	-0.162592713	LICA-FR
HALLMARK_COMPLEMENT	0.827481213	-0.01730912	LICA-FR
HALLMARK_UNFOLDED_PROTEIN_RESPONSE	0.499927495	-0.053545289	LICA-FR
HALLMARK_PI3K_AKT_MTOR_SIGNALING	0.237650295	-0.093591224	LICA-FR
HALLMARK_MTORC1_SIGNALING	0.122695731	-0.122145096	LICA-FR
HALLMARK_E2F_TARGETS	0.000707428	-0.264207808	LICA-FR
HALLMARK_MYC_TARGETS_V1	0.02495216	-0.176689677	LICA-FR
HALLMARK_MYC_TARGETS_V2	0.086119714	-0.135688967	LICA-FR
HALLMARK_EPITHELIAL_MESENCHYMAL_TRANSITION	0.074762689	-0.140831346	LICA-FR
HALLMARK_INFLAMMATORY_RESPONSE	0.001244635	-0.252274869	LICA-FR
HALLMARK_XENOBIOTIC_METABOLISM	2.42E-17	0.603421483	LICA-FR
HALLMARK_FATTY_ACID_METABOLISM	2.42E-13	0.535747432	LICA-FR
HALLMARK_OXIDATIVE_PHOSPHORYLATION	0.000371071	0.277196889	LICA-FR
HALLMARK_GLYCOLYSIS	0.917725287	-0.008204934	LICA-FR
HALLMARK_REACTIVE_OXYGEN_SPECIES_PATHWAY	0.262957598	0.088740561	LICA-FR
HALLMARK_P53_PATHWAY	0.725272891	-0.027907875	LICA-FR
HALLMARK_UV_RESPONSE_UP	0.781047842	-0.022075163	LICA-FR
HALLMARK_UV_RESPONSE_DN	0.100190234	0.130022523	LICA-FR
HALLMARK_ANGIOGENESIS	0.067165801	-0.144635995	LICA-FR
HALLMARK_HEME_METABOLISM	0.00048438	0.271910229	LICA-FR
HALLMARK_COAGULATION	5.94E-09	0.438523726	LICA-FR
HALLMARK_IL2_STAT5_SIGNALING	0.094446868	-0.132253916	LICA-FR
HALLMARK_BILE_ACID_METABOLISM	5.84E-22	0.665622473	LICA-FR
HALLMARK_PEROXISOME	3.81E-10	0.468117945	LICA-FR
HALLMARK_ALLOGRAFT_REJECTION	0.000154475	-0.293879952	LICA-FR
HALLMARK_SPERMATOGENESIS	0.112629071	-0.125515639	LICA-FR
HALLMARK_KRAS_SIGNALING_UP	0.202280778	-0.101020272	LICA-FR
HALLMARK_KRAS_SIGNALING_DN	0.809413427	0.019155381	LICA-FR
HALLMARK_PANCREAS_BETA_CELLS	0.070884221	0.142732365	LICA-FR
HALLMARK_TNFA_SIGNALING_VIA_NFKB	0.000268901	-0.235090632	LIRI-JP
HALLMARK_HYPOXIA	0.000594241	-0.221933339	LIRI-JP
HALLMARK_CHOLESTEROL_HOMEOSTASIS	0.002753759	0.194064851	LIRI-JP
HALLMARK_MITOTIC_SPINDLE	3.44E-09	-0.37268833	LIRI-JP
HALLMARK_WNT_BETA_CATENIN_SIGNALING	0.000607503	-0.221556116	LIRI-JP
HALLMARK_TGF_BETA_SIGNALING	2.37E-05	-0.271415931	LIRI-JP
HALLMARK_IL6_JAK_STAT3_SIGNALING	0.037936852	-0.135202806	LIRI-JP
HALLMARK_DNA_REPAIR	0.007189075	-0.174552567	LIRI-JP
HALLMARK_G2M_CHECKPOINT	7.51E-10	-0.386987595	LIRI-JP
HALLMARK_APOPTOSIS	0.000732005	-0.218344425	LIRI-JP
HALLMARK_NOTCH_SIGNALING	5.59E-12	-0.428891526	LIRI-JP
HALLMARK_ADIPOGENESIS	2.38E-17	0.514486144	LIRI-JP
HALLMARK_ESTROGEN_RESPONSE_EARLY	0.031190841	-0.140304894	LIRI-JP
HALLMARK_ESTROGEN_RESPONSE_LATE	0.012840051	-0.161757202	LIRI-JP
HALLMARK_ANDROGEN_RESPONSE	3.15E-05	0.267405276	LIRI-JP
HALLMARK_MYOGENESIS	3.63E-05	-0.265405985	LIRI-JP
HALLMARK_PROTEIN_SECRETION	0.223452533	-0.079542622	LIRI-JP
HALLMARK_INTERFERON_ALPHA_RESPONSE	0.414035268	0.053415644	LIRI-JP
HALLMARK_INTERFERON_GAMMA_RESPONSE	0.640695302	-0.03053638	LIRI-JP
HALLMARK_APICAL_JUNCTION	2.16E-15	-0.485975495	LIRI-JP
HALLMARK_APICAL_SURFACE	2.74E-08	-0.351973746	LIRI-JP
HALLMARK_HEDGEHOG_SIGNALING	8.99E-11	-0.405860826	LIRI-JP
HALLMARK_COMPLEMENT	0.932270523	-0.005561769	LIRI-JP
HALLMARK_UNFOLDED_PROTEIN_RESPONSE	0.207289273	-0.08238546	LIRI-JP
HALLMARK_PI3K_AKT_MTOR_SIGNALING	2.73E-06	-0.299834827	LIRI-JP
HALLMARK_MTORC1_SIGNALING	0.110996028	-0.104013812	LIRI-JP
HALLMARK_E2F_TARGETS	2.92E-08	-0.35131119	LIRI-JP
HALLMARK_MYC_TARGETS_V1	0.000108512	-0.249296773	LIRI-JP
HALLMARK_MYC_TARGETS_V2	0.028448327	-0.142652284	LIRI-JP
HALLMARK_EPITHELIAL_MESENCHYMAL_TRANSITION	1.26E-07	-0.335698468	LIRI-JP
HALLMARK_INFLAMMATORY_RESPONSE	7.72E-05	-0.254423838	LIRI-JP
HALLMARK_XENOBIOTIC_METABOLISM	1.08E-25	0.612487512	LIRI-JP
HALLMARK_FATTY_ACID_METABOLISM	2.30E-23	0.588267854	LIRI-JP
HALLMARK_OXIDATIVE_PHOSPHORYLATION	7.16E-08	0.341860168	LIRI-JP
HALLMARK_GLYCOLYSIS	0.058721143	-0.123231352	LIRI-JP
HALLMARK_REACTIVE_OXYGEN_SPECIES_PATHWAY	0.001109489	0.211009915	LIRI-JP
HALLMARK_P53_PATHWAY	4.62E-07	-0.321149808	LIRI-JP
HALLMARK_UV_RESPONSE_UP	0.156823306	-0.092456506	LIRI-JP
HALLMARK_UV_RESPONSE_DN	0.541148409	-0.039974086	LIRI-JP
HALLMARK_ANGIOGENESIS	3.78E-06	-0.295753635	LIRI-JP
HALLMARK_HEME_METABOLISM	8.37E-10	0.385996785	LIRI-JP
HALLMARK_COAGULATION	6.35E-10	0.388521112	LIRI-JP
HALLMARK_IL2_STAT5_SIGNALING	0.00252675	-0.195727275	LIRI-JP
HALLMARK_BILE_ACID_METABOLISM	3.21E-37	0.708061712	LIRI-JP
HALLMARK_PEROXISOME	8.26E-22	0.570877899	LIRI-JP
HALLMARK_ALLOGRAFT_REJECTION	0.00011385	-0.24856566	LIRI-JP
HALLMARK_SPERMATOGENESIS	0.013654292	-0.160349254	LIRI-JP
HALLMARK_KRAS_SIGNALING_UP	0.012804069	-0.161821213	LIRI-JP
HALLMARK_KRAS_SIGNALING_DN	0.329509269	-0.063747673	LIRI-JP
HALLMARK_PANCREAS_BETA_CELLS	8.29E-11	0.40656233	LIRI-JP
HALLMARK_TNFA_SIGNALING_VIA_NFKB	0.097063981	-0.087465232	TCGA
HALLMARK_HYPOXIA	0.711755656	-0.01951315	TCGA
HALLMARK_CHOLESTEROL_HOMEOSTASIS	1.14E-10	0.330876813	TCGA
HALLMARK_MITOTIC_SPINDLE	2.01E-07	-0.269446771	TCGA
HALLMARK_WNT_BETA_CATENIN_SIGNALING	0.077528626	-0.093026815	TCGA
HALLMARK_TGF_BETA_SIGNALING	0.000774658	-0.176156668	TCGA
HALLMARK_IL6_JAK_STAT3_SIGNALING	0.053795303	-0.101588605	TCGA
HALLMARK_DNA_REPAIR	8.70E-05	-0.205054176	TCGA
HALLMARK_G2M_CHECKPOINT	5.54E-10	-0.319007967	TCGA
HALLMARK_APOPTOSIS	0.968652659	-0.002075521	TCGA
HALLMARK_NOTCH_SIGNALING	1.38E-10	-0.329467528	TCGA
HALLMARK_ADIPOGENESIS	6.33E-17	0.420809979	TCGA
HALLMARK_ESTROGEN_RESPONSE_EARLY	0.116243378	0.082815604	TCGA
HALLMARK_ESTROGEN_RESPONSE_LATE	0.018900203	0.123507238	TCGA
HALLMARK_ANDROGEN_RESPONSE	1.10E-08	0.295070422	TCGA
HALLMARK_MYOGENESIS	0.374482063	-0.046879465	TCGA
HALLMARK_PROTEIN_SECRETION	0.009503969	-0.136328293	TCGA
HALLMARK_INTERFERON_ALPHA_RESPONSE	0.356760228	0.048642929	TCGA
HALLMARK_INTERFERON_GAMMA_RESPONSE	0.698184603	0.020477944	TCGA
HALLMARK_APICAL_JUNCTION	2.53E-06	-0.244740144	TCGA
HALLMARK_APICAL_SURFACE	0.001607387	-0.165457668	TCGA
HALLMARK_HEDGEHOG_SIGNALING	0.00185194	-0.163307382	TCGA
HALLMARK_COMPLEMENT	0.037162936	0.109731755	TCGA
HALLMARK_UNFOLDED_PROTEIN_RESPONSE	0.002632924	-0.157850279	TCGA
HALLMARK_PI3K_AKT_MTOR_SIGNALING	3.00E-08	-0.286515602	TCGA
HALLMARK_MTORC1_SIGNALING	0.086315063	-0.090400424	TCGA
HALLMARK_E2F_TARGETS	2.52E-07	-0.267364909	TCGA
HALLMARK_MYC_TARGETS_V1	2.75E-07	-0.266533798	TCGA
HALLMARK_MYC_TARGETS_V2	0.000309908	-0.188780512	TCGA
HALLMARK_EPITHELIAL_MESENCHYMAL_TRANSITION	0.010359107	-0.134777899	TCGA
HALLMARK_INFLAMMATORY_RESPONSE	0.045434227	-0.105367518	TCGA
HALLMARK_XENOBIOTIC_METABOLISM	1.66E-30	0.554629776	TCGA
HALLMARK_FATTY_ACID_METABOLISM	6.66E-27	0.524480902	TCGA
HALLMARK_OXIDATIVE_PHOSPHORYLATION	0.004456075	0.149358099	TCGA
HALLMARK_GLYCOLYSIS	0.16412795	-0.073383189	TCGA
HALLMARK_REACTIVE_OXYGEN_SPECIES_PATHWAY	0.487396836	0.036665138	TCGA
HALLMARK_P53_PATHWAY	0.041780341	-0.10720503	TCGA
HALLMARK_UV_RESPONSE_UP	0.713060352	-0.019420742	TCGA
HALLMARK_UV_RESPONSE_DN	0.112597347	0.083650334	TCGA
HALLMARK_ANGIOGENESIS	0.095010285	-0.08800521	TCGA
HALLMARK_HEME_METABOLISM	2.71E-11	0.341218301	TCGA
HALLMARK_COAGULATION	2.17E-16	0.414111386	TCGA
HALLMARK_IL2_STAT5_SIGNALING	0.194494674	-0.068441316	TCGA
HALLMARK_BILE_ACID_METABOLISM	7.66E-39	0.614392378	TCGA
HALLMARK_PEROXISOME	7.70E-28	0.532616641	TCGA
HALLMARK_ALLOGRAFT_REJECTION	0.004975272	-0.147524653	TCGA
HALLMARK_SPERMATOGENESIS	0.722689612	-0.018740538	TCGA
HALLMARK_KRAS_SIGNALING_UP	0.279988903	0.057011691	TCGA
HALLMARK_KRAS_SIGNALING_DN	3.50E-08	0.285171601	TCGA
HALLMARK_PANCREAS_BETA_CELLS	5.64E-17	0.421431167	TCGA
