# Supplementary material for: DNMT3L inhibits hepatocellular carcinoma progression through DNA methylation of CDO1: insights from big data to basic research
Source: J Transl Med. 2024 Feb 2;22:128. doi: 10.1186/s12967-024-04939-9 (PMC10837993; doi:10.1186/s12967-024-04939-9)
Supplement: Supplementary file 19 — Additional file 19: Table S6. Correlation between CDO1 and other genes in 31 datasets. Cor, correlation coefficient. [file 12967_2024_4939_MOESM19_ESM.csv]

genes	P_value	Cor	Datasets
A2M	0.010482675	0.284692067	GSE10143
A4GALT	0.908483018	-0.013056998	GSE10143
AADAC	8.26E-05	0.425712528	GSE10143
AAMP	0.001413206	-0.350968462	GSE10143
AANAT	0.125011485	0.172941351	GSE10143
AARS	0.404808027	0.094417176	GSE10143
ABAT	0.003434479	0.3233783	GSE10143
ABCA1	0.000163921	0.409215143	GSE10143
ABCA2	0.996754505	-0.000462048	GSE10143
ABCA3	0.718484324	0.040930764	GSE10143
ABCA4	0.859817595	0.020058906	GSE10143
ABCA5	0.000643449	0.373511365	GSE10143
ABCA8	1.24E-05	0.467269208	GSE10143
ABCB1	0.072187186	0.202116234	GSE10143
ABCB4	0.930262873	0.009940585	GSE10143
ABCB6	0.756320225	0.03523827	GSE10143
ABCC1	1.38E-07	-0.548560543	GSE10143
ABCC3	0.264367837	-0.126273868	GSE10143
ABCC4	0.400901324	0.09520102	GSE10143
ABCC6	0.000433188	0.384263184	GSE10143
ABCC8	0.022255609	-0.255346094	GSE10143
ABCD1	0.998488958	-0.00021512	GSE10143
ABCD2	0.117842196	-0.176250889	GSE10143
ABCD3	1.52E-05	0.463181401	GSE10143
ABCE1	0.000219474	-0.401925451	GSE10143
ABCF3	0.086725379	0.192744702	GSE10143
ABCG1	0.001837123	-0.343072696	GSE10143
ABHD2	0.000162402	0.409444989	GSE10143
ABI2	0.074441756	0.200569479	GSE10143
ABL1	0.416487382	-0.092099864	GSE10143
ABL2	0.344087431	0.107160974	GSE10143
ABLIM1	0.462014001	-0.083404489	GSE10143
ABLIM3	0.579369886	0.062901782	GSE10143
ABO	0.60942814	0.057983713	GSE10143
ABP1	0.598385421	-0.059777615	GSE10143
ABR	0.029509879	-0.243508752	GSE10143
ACAA1	0.569948625	-0.064467033	GSE10143
ACAA2	1.97E-08	0.578046438	GSE10143
ACADL	0.002336287	0.335656136	GSE10143
ACADM	4.20E-06	0.488899435	GSE10143
ACADS	1.94E-05	0.458010645	GSE10143
ACADSB	0.462477477	0.083318486	GSE10143
ACADVL	0.303224591	-0.11654786	GSE10143
ACAN	0.437663363	-0.087992009	GSE10143
ACAT1	0.00689339	0.299822646	GSE10143
ACCN1	0.036979641	-0.23365918	GSE10143
ACCN2	0.886072011	0.01627384	GSE10143
ACD	0.209012607	-0.141978717	GSE10143
ACE	0.706806504	0.042707639	GSE10143
ACHE	0.065528196	0.206923445	GSE10143
ACLY	0.506585801	-0.075335759	GSE10143
ACO1	0.088456112	0.191714283	GSE10143
ACO2	0.091054392	0.190196873	GSE10143
ACOT2	0.073857746	0.200966496	GSE10143
ACOT7	0.068181619	0.204962716	GSE10143
ACOT8	0.340612291	-0.107930755	GSE10143
ACOX1	2.79E-11	0.659852411	GSE10143
ACOX2	2.24E-13	0.707303195	GSE10143
ACP1	0.182202628	0.150664443	GSE10143
ACP2	0.187146412	0.148996557	GSE10143
ACP5	0.001700993	-0.345410885	GSE10143
ACPP	0.276202475	0.123216216	GSE10143
ACR	5.16E-05	0.436547198	GSE10143
ACRV1	0.573863941	0.063815094	GSE10143
ACSL1	7.57E-12	0.673583476	GSE10143
ACSL3	0.452608939	0.085160055	GSE10143
ACSM3	0.691987424	0.044977422	GSE10143
ACTA1	0.357207939	0.104297588	GSE10143
ACTA2	0.927561938	-0.010326609	GSE10143
ACTB	7.19E-06	-0.478359833	GSE10143
ACTC1	0.001694467	-0.345527162	GSE10143
ACTG2	0.820957772	-0.025702942	GSE10143
ACTL6A	0.99935474	-9.19E-05	GSE10143
ACTL8	0.184092617	0.150022983	GSE10143
ACTN1	0.00108023	0.358851737	GSE10143
ACTN2	0.218807762	0.139004277	GSE10143
ACTN3	0.876570457	0.017641406	GSE10143
ACTR1A	0.014056815	-0.27361266	GSE10143
ACTR1B	0.00015481	-0.410624194	GSE10143
ACTR2	0.488351104	-0.078589284	GSE10143
ACTR3	0.177062635	-0.152433799	GSE10143
ACVR1	0.093563816	0.188763427	GSE10143
ACVR1B	0.560578054	0.066035912	GSE10143
ACVR2A	0.843373618	0.022440527	GSE10143
ACVR2B	0.462769222	-0.083264374	GSE10143
ACVRL1	0.420326079	0.091346475	GSE10143
ACY1	2.14E-13	0.70772781	GSE10143
ACYP1	0.211470447	-0.141223236	GSE10143
ACYP2	0.011051963	0.282726105	GSE10143
ADA	0.46657846	-0.082559544	GSE10143
ADAM10	0.605588311	-0.058605863	GSE10143
ADAM12	0.308266336	0.115347375	GSE10143
ADAM17	0.688712638	-0.045481367	GSE10143
ADAM19	0.258091162	0.127933166	GSE10143
ADAM22	0.15235546	0.161509068	GSE10143
ADAM8	0.220215069	-0.138584701	GSE10143
ADAM9	0.000480465	-0.381483737	GSE10143
ADAMDEC1	0.018605729	-0.262608304	GSE10143
ADAMTS1	0.000208471	-0.403222281	GSE10143
ADAMTS2	0.071287987	-0.202743964	GSE10143
ADAMTS5	0.491750705	-0.077977947	GSE10143
ADAR	0.428164314	0.089820324	GSE10143
ADARB1	8.55E-05	-0.424893121	GSE10143
ADCY1	0.8072456	0.027708755	GSE10143
ADCY2	0.430772647	-0.089316014	GSE10143
ADCY7	0.107317163	-0.181402607	GSE10143
ADCY8	8.08E-05	-0.426229664	GSE10143
ADCYAP1	0.623893852	-0.055655001	GSE10143
ADCYAP1R1	0.710548516	-0.042137163	GSE10143
ADD1	0.301107851	-0.117055749	GSE10143
ADD2	0.009505683	-0.288294309	GSE10143
ADD3	0.300377576	-0.117231512	GSE10143
ADFP	0.295981004	0.118295633	GSE10143
ADH1A	1.08E-07	0.552505256	GSE10143
ADH1B	2.10E-21	0.829259402	GSE10143
ADH5	0.151020951	0.162029488	GSE10143
ADH6	1.27E-07	0.549905856	GSE10143
ADH7	0.260350618	-0.127332737	GSE10143
ADIPOQ	0.923947979	-0.010843307	GSE10143
ADIPOR2	0.089969904	0.19082601	GSE10143
ADK	0.047368712	0.222419872	GSE10143
ADM	0.104358091	-0.182921308	GSE10143
ADNP	0.013029799	0.276518909	GSE10143
ADORA1	0.361492165	-0.10337675	GSE10143
ADORA2A	0.462347217	-0.083342653	GSE10143
ADORA2B	0.237635627	-0.13353996	GSE10143
ADORA3	0.463253275	-0.083174633	GSE10143
ADRA1A	0.00060991	0.374987696	GSE10143
ADRA2B	0.008778444	0.29119233	GSE10143
ADRA2C	0.299913439	0.117343366	GSE10143
ADRB2	0.068385469	0.204814645	GSE10143
ADRB3	0.79505367	0.029499317	GSE10143
ADRBK2	0.612082327	-0.057554667	GSE10143
ADRM1	0.172337501	-0.154093759	GSE10143
ADSL	0.390452359	0.09731993	GSE10143
AEBP1	0.040620712	-0.229451679	GSE10143
AES	0.014433268	0.272593309	GSE10143
AFAP1	0.112522066	-0.178808378	GSE10143
AFF1	0.067661898	0.205341849	GSE10143
AFF2	0.249548029	-0.130236343	GSE10143
AFM	3.11E-09	0.603518223	GSE10143
AFP	0.929945728	-0.009985906	GSE10143
AGA	0.10719094	0.181466721	GSE10143
AGER	0.820620513	-0.02575218	GSE10143
AGL	0.002926273	0.328541417	GSE10143
AGPAT2	0.007479943	0.296935429	GSE10143
AGPS	0.473724266	0.08124573	GSE10143
AGRP	0.293585971	-0.118879681	GSE10143
AGT	0.493359892	-0.077689349	GSE10143
AGTR1	0.353595226	0.105079407	GSE10143
AGTRL1	0.192652194	0.147176204	GSE10143
AGXT	7.61E-09	0.591449139	GSE10143
AHCY	0.362516953	-0.103157482	GSE10143
AHCYL1	0.881222077	-0.016971593	GSE10143
AHNAK	0.151414919	-0.161875496	GSE10143
AHR	0.005109925	0.310172958	GSE10143
AHSA1	0.293699354	0.118851961	GSE10143
AHSG	2.45E-09	0.606689305	GSE10143
AIF1	0.081644169	-0.195867085	GSE10143
AIFM1	0.000261002	0.397516517	GSE10143
AIM1	0.017450743	-0.265161682	GSE10143
AIP	0.398490292	-0.095687017	GSE10143
AK1	4.07E-06	0.489471835	GSE10143
AK3L1	0.962714103	0.005310119	GSE10143
AKAP1	0.00016197	0.409510615	GSE10143
AKAP10	0.902791888	-0.013872822	GSE10143
AKAP12	0.006646646	0.301102319	GSE10143
AKAP13	0.120930944	0.174806615	GSE10143
AKAP2	0.095055372	-0.187925692	GSE10143
AKAP6	0.288070173	0.120236789	GSE10143
AKAP7	0.115408173	-0.177409678	GSE10143
AKAP9	0.539198983	0.069662966	GSE10143
AKR1A1	0.339540778	0.108169101	GSE10143
AKR1B1	0.308991159	0.115175839	GSE10143
AKR1B10	0.454689462	-0.084769981	GSE10143
AKR1C1	0.040325183	0.229781206	GSE10143
AKR1C3	0.882927698	-0.016726138	GSE10143
AKR1C4	0.000432459	0.384308175	GSE10143
AKR1D1	0.001440566	0.350398144	GSE10143
AKR7A2	0.14324427	0.16513266	GSE10143
AKT1	0.645512657	-0.052216824	GSE10143
AKT2	0.003500911	0.322754677	GSE10143
AKT3	0.235567849	0.13412499	GSE10143
ALAD	1.15E-05	0.468898105	GSE10143
ALAS1	9.66E-07	0.515970938	GSE10143
ALAS2	0.997037899	-0.000421702	GSE10143
ALB	1.83E-08	0.57910484	GSE10143
ALCAM	0.515096639	0.073837987	GSE10143
ALDH18A1	0.966340339	0.004793367	GSE10143
ALDH1A1	0.154554621	0.160658832	GSE10143
ALDH1A2	0.057307211	0.213436945	GSE10143
ALDH1A3	0.140021729	0.166455742	GSE10143
ALDH1B1	0.046161071	0.223614591	GSE10143
ALDH1L1	0.000303768	0.393605122	GSE10143
ALDH2	6.98E-12	0.674415129	GSE10143
ALDH3A1	0.061551914	0.209985511	GSE10143
ALDH3A2	0.000560091	0.377323515	GSE10143
ALDH3B1	0.13907548	-0.166848601	GSE10143
ALDH3B2	0.003955541	-0.318749746	GSE10143
ALDH4A1	0.059859679	0.211337554	GSE10143
ALDH5A1	2.14E-10	0.636914173	GSE10143
ALDH6A1	2.66E-07	0.537953243	GSE10143
ALDH7A1	1.77E-05	0.459913081	GSE10143
ALDH9A1	0.000887296	0.364500233	GSE10143
ALDOA	0.000138395	-0.413367896	GSE10143
ALDOB	0.000509114	0.379918872	GSE10143
ALDOC	0.684157071	-0.046183874	GSE10143
ALG3	0.263275358	0.126560742	GSE10143
ALG8	0.271733798	-0.124360221	GSE10143
ALK	0.947940228	-0.007416677	GSE10143
ALKBH1	0.002320798	-0.335863813	GSE10143
ALOX12	0.956705486	0.006166611	GSE10143
ALOX15	0.109079396	0.180513564	GSE10143
ALOX15B	0.25923038	0.127629986	GSE10143
ALOX5	0.809318701	-0.027404973	GSE10143
ALOX5AP	0.004254912	-0.316330977	GSE10143
ALPI	0.053258324	-0.216929249	GSE10143
ALPL	0.006899433	0.299791816	GSE10143
ALPP	0.338527204	-0.108394994	GSE10143
ALPPL2	0.687029035	-0.045740792	GSE10143
AMACR	0.073649231	0.201108857	GSE10143
AMBP	4.22E-08	0.566836727	GSE10143
AMD1	0.574186172	-0.063761531	GSE10143
AMDHD2	0.634926653	-0.053894314	GSE10143
AMELX	0.047491338	-0.222299968	GSE10143
AMELY	0.329189313	-0.110496491	GSE10143
AMFR	0.912540856	-0.012475713	GSE10143
AMH	0.563645412	0.065521003	GSE10143
AMHR2	0.495629419	0.077283162	GSE10143
AMOTL2	0.444653395	-0.086660884	GSE10143
AMPD1	0.48059315	0.079992865	GSE10143
AMPD2	0.469272878	-0.082062881	GSE10143
AMPD3	0.237459903	-0.13358954	GSE10143
AMPH	0.52050891	-0.072892073	GSE10143
AMT	0.001264622	-0.354252087	GSE10143
AMY2B	0.250570261	0.129957945	GSE10143
ANG	2.76E-08	0.573144199	GSE10143
ANGPT1	0.049439545	0.220428415	GSE10143
ANGPT2	1.57E-05	-0.462468988	GSE10143
ANGPTL2	0.508906795	-0.07492603	GSE10143
ANGPTL4	0.030843331	-0.241607439	GSE10143
ANK1	0.311196138	-0.114655609	GSE10143
ANK2	5.60E-05	-0.434697627	GSE10143
ANK3	0.975803334	0.003445287	GSE10143
ANKRD15	3.69E-09	0.601269425	GSE10143
ANKRD46	0.093125188	0.189011782	GSE10143
ANKRD7	0.482458578	-0.079654275	GSE10143
ANP32A	0.04675004	0.223028743	GSE10143
ANP32B	0.190810072	0.147781025	GSE10143
ANP32E	0.496559947	-0.077116903	GSE10143
ANPEP	0.468296515	-0.082242675	GSE10143
ANTXR1	0.454338245	0.084835761	GSE10143
ANXA1	0.813214508	-0.026834619	GSE10143
ANXA11	0.001279974	-0.353897106	GSE10143
ANXA13	0.883840576	-0.016594797	GSE10143
ANXA2	0.256189091	-0.128441401	GSE10143
ANXA3	0.155853944	-0.160160718	GSE10143
ANXA4	0.637195099	-0.053533888	GSE10143
ANXA5	0.000700567	-0.371151543	GSE10143
ANXA6	1.50E-07	0.547223415	GSE10143
ANXA7	0.517370078	0.073440042	GSE10143
ANXA8	0.989933262	0.001433193	GSE10143
AOAH	0.910234315	-0.012806085	GSE10143
AOC2	9.53E-05	-0.4223448	GSE10143
AOC3	0.281680694	0.121830522	GSE10143
AOX1	8.06E-10	0.620869642	GSE10143
AP1B1	0.001745477	-0.344628831	GSE10143
AP1G1	0.001584179	0.347555982	GSE10143
AP1S2	0.064275414	-0.207871558	GSE10143
AP2B1	0.682767205	-0.046398548	GSE10143
AP2M1	0.013477016	0.275229827	GSE10143
AP2S1	0.058636088	0.21233466	GSE10143
AP3B1	0.021909678	0.255988795	GSE10143
AP3B2	0.008047581	-0.294325036	GSE10143
AP3D1	0.161685043	-0.157962543	GSE10143
AP3M2	8.39E-05	-0.425338791	GSE10143
AP3S1	0.517134389	0.073481256	GSE10143
AP3S2	0.050017998	0.219884417	GSE10143
APBA1	0.198836687	0.145175617	GSE10143
APBA2	0.006701076	-0.300816478	GSE10143
APBA2BP	0.288282098	0.120184331	GSE10143
APBB1	0.763114464	0.034225603	GSE10143
APBB2	0.243375449	0.131934255	GSE10143
APBB3	0.035837981	0.235049649	GSE10143
APC	0.00302381	0.327491386	GSE10143
APC2	0.206797828	-0.14266491	GSE10143
APCS	8.31E-05	0.425559966	GSE10143
APEX1	0.075785218	0.199665561	GSE10143
API5	0.036204491	0.234599278	GSE10143
APLP1	0.503275092	0.075921884	GSE10143
APLP2	0.000158324	0.410071815	GSE10143
APOA2	0.003971925	0.31861323	GSE10143
APOA4	0.194842585	0.146462436	GSE10143
APOB	0.659478953	0.050020621	GSE10143
APOBEC1	0.000414351	-0.385448633	GSE10143
APOBEC3B	0.283466133	-0.121382783	GSE10143
APOBEC3G	0.896837084	-0.014727196	GSE10143
APOC1	0.0219928	0.255833576	GSE10143
APOC2	0.044259149	0.225549585	GSE10143
APOC4	3.06E-05	0.448177076	GSE10143
APOD	0.621409302	-0.056053308	GSE10143
APOE	0.899092003	-0.014403575	GSE10143
APOH	1.60E-07	0.546164891	GSE10143
APOM	8.48E-05	0.425086588	GSE10143
APP	0.013659357	-0.274714855	GSE10143
APPBP1	0.780963873	-0.031577639	GSE10143
APPBP2	0.000211413	0.402869446	GSE10143
APRIN	0.361135111	0.103453236	GSE10143
APRT	0.095513599	-0.187670402	GSE10143
AQP1	0.242111749	-0.132285509	GSE10143
AQP2	0.004661746	-0.313275836	GSE10143
AQP3	0.552814172	0.067345242	GSE10143
AQP4	0.488946911	-0.07848198	GSE10143
AQP5	0.335979383	-0.10896471	GSE10143
AQP6	0.071732166	0.202433093	GSE10143
AQP7	0.258101212	0.127930488	GSE10143
AQP8	0.88627461	0.016244706	GSE10143
AQP9	9.46E-11	0.646344897	GSE10143
AR	0.000384591	0.387426129	GSE10143
ARAF	0.076706391	0.199053153	GSE10143
ARC	0.679804446	0.046856712	GSE10143
ARCN1	0.937728998	-0.008874083	GSE10143
ARD1A	0.299810588	-0.117368167	GSE10143
AREG	0.28847023	-0.120137785	GSE10143
ARF3	0.670782311	0.048256565	GSE10143
ARF4	0.852887499	0.021061495	GSE10143
ARF5	0.281927941	-0.121768407	GSE10143
ARF6	6.69E-05	0.430615825	GSE10143
ARFGAP3	0.504718336	-0.075666129	GSE10143
ARFIP2	0.121454396	0.174564668	GSE10143
ARFRP1	0.317879648	-0.113093138	GSE10143
ARG1	1.24E-06	0.511565215	GSE10143
ARG2	0.307802496	0.115457284	GSE10143
ARHGAP19	0.332068643	0.109844518	GSE10143
ARHGAP22	0.65072173	0.051395494	GSE10143
ARHGAP25	0.696304712	-0.044314375	GSE10143
ARHGAP29	0.108135649	-0.180988284	GSE10143
ARHGAP4	0.297497328	-0.117927468	GSE10143
ARHGAP5	6.10E-05	-0.432718404	GSE10143
ARHGDIA	0.104799132	-0.182692843	GSE10143
ARHGDIB	0.062125847	-0.209533812	GSE10143
ARHGDIG	0.7920611	0.029939905	GSE10143
ARHGEF1	0.271188747	0.124500618	GSE10143
ARHGEF10	0.819862514	-0.02586286	GSE10143
ARHGEF12	0.011608447	0.280887853	GSE10143
ARHGEF16	0.233072806	-0.13483567	GSE10143
ARHGEF17	0.005779705	-0.30595827	GSE10143
ARHGEF2	0.097866907	-0.186374256	GSE10143
ARHGEF4	0.074096835	0.200803657	GSE10143
ARHGEF5	0.21141295	0.141240838	GSE10143
ARHGEF6	0.776935606	-0.032173713	GSE10143
ARHGEF7	0.665570712	-0.049068466	GSE10143
ARID1A	0.461478873	-0.083503847	GSE10143
ARID3A	0.056748776	-0.213906386	GSE10143
ARID4A	3.93E-05	0.442684629	GSE10143
ARID5A	0.927203181	-0.010377892	GSE10143
ARIH2	0.100800381	0.184792321	GSE10143
ARL1	0.705890306	0.042847476	GSE10143
ARL2	0.088248207	0.191837215	GSE10143
ARL2BP	0.473489901	0.081288649	GSE10143
ARL3	0.048571468	0.221254693	GSE10143
ARL4A	0.349641401	0.105940743	GSE10143
ARL4C	0.122742213	-0.173972804	GSE10143
ARL4D	0.369688578	-0.101633536	GSE10143
ARMC8	0.01411188	0.273462092	GSE10143
ARMCX2	0.017642857	-0.264727091	GSE10143
ARMCX6	0.012824432	-0.27712377	GSE10143
ARMET	0.608048975	-0.058206975	GSE10143
ARNT	0.366290983	0.102353237	GSE10143
ARNT2	0.181090062	-0.151044311	GSE10143
ARNTL	0.788157576	0.030515276	GSE10143
ARNTL2	0.906532514	-0.013336527	GSE10143
ARPC1A	0.222338753	-0.137955098	GSE10143
ARPC1B	1.76E-05	-0.460038792	GSE10143
ARPC2	0.000360588	-0.389126045	GSE10143
ARPC4	0.314938232	-0.113778147	GSE10143
ARPP-19	0.550916963	-0.067666532	GSE10143
ARR3	0.98340375	-0.002362899	GSE10143
ARRB2	0.005198467	-0.309588665	GSE10143
ARS2	0.000110362	0.418837629	GSE10143
ARSA	0.402441374	-0.094891489	GSE10143
ARSB	0.020175638	0.259347363	GSE10143
ARSD	0.005684192	0.306531981	GSE10143
ARSE	0.003625689	0.321611339	GSE10143
ART1	0.654632271	-0.050780641	GSE10143
ART3	0.031722888	-0.240390865	GSE10143
ART4	0.000531954	0.378727999	GSE10143
ARVCF	0.310933616	0.114717421	GSE10143
ASAH1	5.37E-09	-0.596216582	GSE10143
ASAHL	0.916215517	-0.011949594	GSE10143
ASCIZ	0.912035113	0.012548143	GSE10143
ASCL1	0.433799899	0.088732881	GSE10143
ASF1A	0.029516758	-0.243498758	GSE10143
ASGR1	0.00052916	0.378871109	GSE10143
ASGR2	0.000625672	0.374284915	GSE10143
ASIP	0.110587769	0.179761398	GSE10143
ASL	0.008999915	0.290288189	GSE10143
ASMT	0.37169928	0.101209513	GSE10143
ASNA1	0.948466787	0.007341558	GSE10143
ASNS	0.000839816	-0.36606099	GSE10143
ASPA	0.135139225	0.168504852	GSE10143
ASPH	0.004596209	-0.313751566	GSE10143
ASPN	0.191133269	0.147674607	GSE10143
ASRGL1	0.418407059	-0.091722606	GSE10143
ASS1	0.004841343	0.312001927	GSE10143
ATAD4	0.010493405	-0.28465416	GSE10143
ATBF1	0.033862293	-0.237545974	GSE10143
ATF2	0.229138318	0.135967189	GSE10143
ATF3	8.12E-05	0.426107022	GSE10143
ATF4	0.846321181	0.022012941	GSE10143
ATF5	0.350340727	0.105787956	GSE10143
ATF6	0.002405983	0.334736657	GSE10143
ATF7	0.007188151	0.298345799	GSE10143
ATG9A	0.00134031	0.35253825	GSE10143
ATIC	0.155169088	-0.16042288	GSE10143
ATM	0.853720452	-0.020940906	GSE10143
ATN1	0.051926592	-0.218125428	GSE10143
ATOX1	4.74E-08	0.565112586	GSE10143
ATP11B	0.346160684	-0.106704043	GSE10143
ATP12A	0.32814367	0.110734155	GSE10143
ATP1A2	0.921055648	0.011256991	GSE10143
ATP1A3	0.748332483	0.036432359	GSE10143
ATP1B1	0.739639688	0.03773636	GSE10143
ATP1B2	0.15734405	-0.159593253	GSE10143
ATP1B3	0.735219646	-0.038401274	GSE10143
ATP2A1	0.099176072	-0.185663741	GSE10143
ATP2A2	0.620861973	0.056141143	GSE10143
ATP2A3	0.097635834	-0.186500436	GSE10143
ATP2B1	0.225415481	-0.137050394	GSE10143
ATP2B2	0.996114192	-0.000553207	GSE10143
ATP2B3	0.490076349	0.07827876	GSE10143
ATP2B4	0.987309493	-0.001806764	GSE10143
ATP2C1	0.179995571	-0.15141967	GSE10143
ATP4A	0.477501272	0.080555617	GSE10143
ATP4B	0.340501905	0.107955288	GSE10143
ATP5A1	0.03150512	0.240689405	GSE10143
ATP5B	0.123708969	-0.173531615	GSE10143
ATP5C1	0.537683053	-0.069922783	GSE10143
ATP5D	0.581998866	-0.062467105	GSE10143
ATP5G2	0.019321614	-0.261093174	GSE10143
ATP5G3	0.014411702	0.272651081	GSE10143
ATP5I	2.75E-08	0.573167636	GSE10143
ATP5J	0.515391911	0.073786252	GSE10143
ATP5J2	0.026132245	0.248671143	GSE10143
ATP5O	0.858019239	0.020318927	GSE10143
ATP5S	0.5237033	-0.072336116	GSE10143
ATP6AP1	0.035800685	-0.235095693	GSE10143
ATP6AP2	0.805997485	-0.027891741	GSE10143
ATP6V0A1	0.000654286	0.373049362	GSE10143
ATP6V0B	0.326357491	-0.111141251	GSE10143
ATP6V0C	0.879760065	-0.017182053	GSE10143
ATP6V0D1	0.560126603	-0.066111809	GSE10143
ATP6V0E1	0.21853703	0.139085211	GSE10143
ATP6V1A	0.025303479	-0.250023783	GSE10143
ATP6V1B1	0.681180394	-0.046643841	GSE10143
ATP6V1B2	0.007517936	-0.296755365	GSE10143
ATP6V1C1	0.456251847	-0.0844777	GSE10143
ATP6V1E2	0.00344914	-0.323239754	GSE10143
ATP6V1F	0.002944799	-0.328339585	GSE10143
ATP7A	0.95141956	0.006920371	GSE10143
ATP8A2	0.695288165	0.044470362	GSE10143
ATP9A	0.219366615	-0.138837433	GSE10143
ATRX	0.626983926	-0.055160557	GSE10143
ATXN1	0.538500421	0.069782648	GSE10143
ATXN10	0.115138403	0.177539266	GSE10143
ATXN2	0.058872631	0.212140589	GSE10143
ATXN2L	0.85678221	0.020497847	GSE10143
AUH	0.002492217	0.333631535	GSE10143
AURKA	0.376932772	0.100112353	GSE10143
AVP	0.577342251	0.063237652	GSE10143
AVPR1B	0.095715439	-0.187558257	GSE10143
AVPR2	0.681475041	0.046598278	GSE10143
AXIN1	0.337712114	-0.10857696	GSE10143
AXL	0.150617672	-0.162187431	GSE10143
AYTL2	0.092847344	-0.189169575	GSE10143
AZGP1	1.08E-09	0.617209902	GSE10143
AZIN1	0.606785438	-0.058411713	GSE10143
AZU1	0.975702316	-0.003459675	GSE10143
B2M	0.630902297	0.054535051	GSE10143
B3GALNT1	0.232233746	0.135075852	GSE10143
B3GNTL1	0.408698635	-0.093640959	GSE10143
B4GALNT1	0.629543043	0.054751849	GSE10143
B4GALT1	0.078238197	0.198047682	GSE10143
BACE2	0.000992541	-0.361294817	GSE10143
BACH1	0.845901083	-0.022073864	GSE10143
BAG1	0.94023274	0.008516611	GSE10143
BAG5	0.016349389	0.267735618	GSE10143
BAGE	0.000464068	-0.382418221	GSE10143
BAI1	0.116292561	0.176986481	GSE10143
BAIAP2	0.001046742	0.35976274	GSE10143
BAIAP3	0.135098555	-0.168522154	GSE10143
BAK1	0.257744627	-0.12802557	GSE10143
BAMBI	0.826792579	-0.024851843	GSE10143
BANK1	0.301357837	-0.116995647	GSE10143
BAP1	0.263612654	-0.126472085	GSE10143
BAPX1	1.49E-05	-0.463561212	GSE10143
BARD1	0.36517368	-0.102590803	GSE10143
BASP1	0.00022588	-0.401197672	GSE10143
BAT1	0.697130724	-0.044187686	GSE10143
BAT2	0.36568078	0.102482926	GSE10143
BAT3	0.387783743	0.097866477	GSE10143
BATF	0.223626422	0.137575401	GSE10143
BAX	0.358067473	0.104112299	GSE10143
BAZ1A	0.003536868	-0.322421527	GSE10143
BAZ2B	0.267439321	0.125471596	GSE10143
BBC3	0.949996854	0.007123296	GSE10143
BBOX1	0.049848343	0.220043428	GSE10143
BCAM	0.000623023	-0.374401883	GSE10143
BCAP29	0.057584403	0.213205312	GSE10143
BCAP31	0.2926123	0.119118014	GSE10143
BCAR3	0.472783285	-0.081418121	GSE10143
BCAS1	0.262068612	0.126878559	GSE10143
BCAT1	0.465874987	-0.082689472	GSE10143
BCAT2	0.159374672	0.158826342	GSE10143
BCHE	0.233438098	0.134731292	GSE10143
BCKDHA	0.080819324	0.196388425	GSE10143
BCKDK	0.098848659	-0.185840744	GSE10143
BCL11A	0.820589293	-0.025756738	GSE10143
BCL11B	0.836902887	-0.023380301	GSE10143
BCL2	0.001296953	-0.353508949	GSE10143
BCL2A1	0.000910194	-0.363774501	GSE10143
BCL2L1	0.452039181	0.085267051	GSE10143
BCL2L2	0.319139708	-0.112800937	GSE10143
BCL3	0.529898991	0.071262641	GSE10143
BCL6	0.035465281	0.235511593	GSE10143
BCL7A	0.348667795	0.10615377	GSE10143
BCL7B	0.058234404	-0.212665686	GSE10143
BCL9	0.944854979	0.007856884	GSE10143
BCLAF1	0.671756938	0.048105001	GSE10143
BCR	0.825541065	-0.02503428	GSE10143
BDH1	3.99E-06	0.489889003	GSE10143
BDKRB1	0.004709221	-0.312934907	GSE10143
BDKRB2	0.83121788	-0.024207257	GSE10143
BDNF	0.010890443	-0.283274752	GSE10143
BECN1	0.193548422	0.146883453	GSE10143
BET1	0.802927729	-0.028342102	GSE10143
BFSP1	0.094669098	-0.188141647	GSE10143
BFSP2	0.05973961	0.211434661	GSE10143
BGLAP	0.21209527	0.141032175	GSE10143
BGN	0.10720318	-0.181460501	GSE10143
BHLHB2	0.29884398	0.117601529	GSE10143
BHMT	6.54E-14	0.718064528	GSE10143
BID	0.550327356	-0.06776649	GSE10143
BIK	0.764784014	0.033977171	GSE10143
BIN1	0.006861543	-0.299985519	GSE10143
BIN2	8.76E-05	-0.42432471	GSE10143
BIRC2	0.014671977	0.27195879	GSE10143
BIRC3	0.460145741	-0.083751646	GSE10143
BIRC5	0.00015934	-0.409914255	GSE10143
BIRC7	0.962945758	0.005277104	GSE10143
BLK	0.000876852	-0.364836932	GSE10143
BLM	3.56E-05	-0.444836189	GSE10143
BLMH	0.410322278	-0.093318302	GSE10143
BLNK	0.75768304	0.035034927	GSE10143
BLOC1S1	0.443526713	-0.086874642	GSE10143
BLR1	0.173001159	-0.153858617	GSE10143
BLVRA	0.136392355	-0.16797366	GSE10143
BLVRB	0.130313778	0.170585897	GSE10143
BMI1	0.208931134	0.142003867	GSE10143
BMP1	0.994376137	0.00080065	GSE10143
BMP2	0.24636675	0.131107778	GSE10143
BMP2K	0.009926493	-0.286704866	GSE10143
BMP4	0.101774944	0.184274735	GSE10143
BMP5	0.413575249	0.092674088	GSE10143
BMP6	0.25721719	0.128166374	GSE10143
BMP7	0.462721176	0.083273284	GSE10143
BMP8A	0.811291098	-0.027116126	GSE10143
BMPER	0.714350375	0.041558631	GSE10143
BMPR1A	0.650691744	-0.051400215	GSE10143
BMPR1B	0.789779093	-0.030276175	GSE10143
BMPR2	0.251822183	0.12961805	GSE10143
BMS1	0.217776634	0.139312907	GSE10143
BMX	0.104083653	0.18306385	GSE10143
BNIP3	0.044345479	0.225460278	GSE10143
BOP1	0.176623724	-0.152586615	GSE10143
BPGM	0.575051906	0.063617695	GSE10143
BPHL	0.241041455	-0.132583996	GSE10143
BPI	0.872250493	0.018264	GSE10143
BPTF	0.170727626	-0.154666931	GSE10143
BRAF	0.426739434	0.090096559	GSE10143
BRCA1	0.000203486	-0.403830815	GSE10143
BRCA2	0.000127834	-0.415296769	GSE10143
BRD2	0.65947564	-0.05002114	GSE10143
BRD3	0.739035555	0.037827165	GSE10143
BRD8	0.016398032	0.267618828	GSE10143
BRDG1	0.000564136	-0.377126914	GSE10143
BRE	0.598808816	0.059708566	GSE10143
BRF1	0.145755033	0.164117253	GSE10143
BRP44	0.045368809	0.22441247	GSE10143
BRPF1	0.031324528	0.240938301	GSE10143
BSG	0.483453855	-0.07947391	GSE10143
BST1	0.103150069	-0.183550954	GSE10143
BST2	0.829638477	-0.024437223	GSE10143
BTBD3	0.076532332	-0.199168418	GSE10143
BTC	0.354315177	0.104923211	GSE10143
BTD	1.04E-05	0.470988982	GSE10143
BTF3	0.856422336	-0.020549908	GSE10143
BTG1	0.20065108	0.144597175	GSE10143
BTG2	0.004135654	-0.317275802	GSE10143
BTG3	0.136353294	-0.167990161	GSE10143
BTK	0.366872345	-0.102229801	GSE10143
BTN1A1	0.730742487	0.039076101	GSE10143
BTN2A1	0.142309225	-0.165514234	GSE10143
BTN2A2	0.009389365	-0.2887445	GSE10143
BTN3A1	0.011689617	0.280626163	GSE10143
BTN3A2	0.476070984	-0.080816605	GSE10143
BTN3A3	0.150068148	0.16240316	GSE10143
BUB1B	0.001833449	-0.343133724	GSE10143
BUB3	0.000234894	0.400205216	GSE10143
BUD31	0.673183802	-0.04788326	GSE10143
BYSL	0.253661153	0.129120861	GSE10143
BZW1	0.570014662	0.06445602	GSE10143
C10orf10	0.615647974	0.056979552	GSE10143
C10orf116	0.309431786	0.115071688	GSE10143
C10orf56	0.524006085	0.072283507	GSE10143
C10orf6	0.687062417	0.045735646	GSE10143
C11orf51	0.133584927	-0.169168919	GSE10143
C11orf58	0.271454694	-0.124432091	GSE10143
C11orf72	0.045293593	-0.224488816	GSE10143
C11orf9	0.010410878	-0.284946582	GSE10143
C12orf24	0.657601405	-0.050314781	GSE10143
C13orf15	0.384831162	0.098473808	GSE10143
C14orf1	0.008402396	0.292774343	GSE10143
C14orf132	0.120030573	-0.175224667	GSE10143
C14orf147	0.268916313	0.125088016	GSE10143
C14orf32	0.882860759	-0.01673577	GSE10143
C15orf21	0.480649384	-0.079982648	GSE10143
C16orf30	0.926872933	-0.010425101	GSE10143
C16orf45	0.003395477	0.323749471	GSE10143
C18orf1	0.464601553	-0.082924941	GSE10143
C18orf8	0.05713657	0.213579995	GSE10143
C19orf57	0.991978207	0.001142045	GSE10143
C19orf6	0.378188051	0.099850568	GSE10143
C1D	0.74054898	0.037599731	GSE10143
C1orf121	0.527763798	-0.071631875	GSE10143
C1orf38	0.073748115	-0.201041305	GSE10143
C1orf61	0.726268454	0.039751812	GSE10143
C1orf77	0.431763188	0.089124953	GSE10143
C1orf9	0.262641305	0.126727607	GSE10143
C1QB	0.011641002	0.280782705	GSE10143
C1R	0.160786016	0.158297576	GSE10143
C1S	0.000565682	0.377052106	GSE10143
C2	0.016894005	0.266444764	GSE10143
C20orf103	0.000171394	-0.408112348	GSE10143
C20orf19	0.719564729	-0.040766874	GSE10143
C20orf24	0.675513306	-0.04752163	GSE10143
C20orf46	0.143113547	0.165185892	GSE10143
C21orf2	0.101533465	-0.184402622	GSE10143
C21orf33	0.000691721	0.371505264	GSE10143
C21orf7	0.952343549	0.006788592	GSE10143
C21orf91	0.557066585	0.066627019	GSE10143
C22orf5	0.899152485	0.014394896	GSE10143
C22orf9	0.043137562	-0.226723156	GSE10143
C3	0.044996616	0.224791282	GSE10143
C3AR1	0.331230405	-0.110033951	GSE10143
C3orf37	0.665055772	-0.04914882	GSE10143
C4BPA	2.25E-07	0.540673449	GSE10143
C4BPB	1.55E-07	0.546726004	GSE10143
C4orf6	0.047024984	-0.222757339	GSE10143
C4orf8	0.647681773	0.05187449	GSE10143
C5	7.54E-05	0.427837555	GSE10143
C5AR1	0.160607879	0.158364126	GSE10143
C5orf13	0.212349151	0.140954656	GSE10143
C5orf15	0.017998737	-0.263932671	GSE10143
C6	3.02E-07	0.535828372	GSE10143
C6orf106	3.45E-07	0.533639172	GSE10143
C6orf108	0.341069894	0.10782911	GSE10143
C6orf32	0.075487843	-0.19986453	GSE10143
C7	0.092260037	0.189504346	GSE10143
C7orf24	0.661103873	-0.049766307	GSE10143
C8A	0.910619203	-0.012750949	GSE10143
C8B	6.18E-05	0.432422222	GSE10143
C8G	0.300308998	0.117248032	GSE10143
C9	0.002365429	0.335268722	GSE10143
C9orf127	0.466386779	-0.082594936	GSE10143
C9orf3	3.93E-07	0.531452754	GSE10143
C9orf61	0.167146703	-0.155956256	GSE10143
CA1	0.175047075	-0.153137859	GSE10143
CA11	0.008526225	-0.292246665	GSE10143
CA12	0.013862384	-0.27414842	GSE10143
CA2	0.542836154	-0.069041044	GSE10143
CA3	0.010345378	0.285180111	GSE10143
CA4	0.63881003	0.053277619	GSE10143
CA6	0.522867581	0.0724814	GSE10143
CA7	0.15554977	0.160277049	GSE10143
CA8	0.826540842	-0.024888535	GSE10143
CA9	0.062555074	-0.209198207	GSE10143
CABIN1	0.053888409	0.216371821	GSE10143
CACNA1A	0.02978948	0.243104166	GSE10143
CACNA1C	0.004990984	-0.310972133	GSE10143
CACNA1D	0.809480286	0.027381303	GSE10143
CACNA2D1	0.9477639	-0.007441832	GSE10143
CACNA2D2	0.092174376	-0.189553314	GSE10143
CACNB1	4.03E-05	-0.442101947	GSE10143
CACNB2	0.068717862	-0.204573965	GSE10143
CACNB3	0.502748728	0.076015255	GSE10143
CACNG1	0.649050714	0.051658679	GSE10143
CAD	0.396467557	-0.096096085	GSE10143
CADM1	0.001330672	0.352751545	GSE10143
CADPS	0.000622082	-0.374443543	GSE10143
CALB1	0.189370733	-0.148256541	GSE10143
CALB2	0.03893929	-0.231353872	GSE10143
CALCA	0.001886494	-0.342263164	GSE10143
CALCB	0.50611579	-0.075418849	GSE10143
CALCOCO2	0.018043054	0.26383469	GSE10143
CALCR	0.63143073	-0.05445082	GSE10143
CALCRL	0.878757825	0.017326361	GSE10143
CALD1	4.11E-05	0.441672085	GSE10143
CALM1	0.46130794	0.083535598	GSE10143
CALM2	0.927627913	-0.010317178	GSE10143
CALM3	0.570386128	-0.064394081	GSE10143
CALML3	6.46E-06	-0.480504055	GSE10143
CALR	0.493733657	-0.077622388	GSE10143
CALU	0.728965041	0.039344384	GSE10143
CAMK1	0.021794104	-0.256205447	GSE10143
CAMK2A	0.199282313	-0.145033199	GSE10143
CAMK2G	0.235130978	-0.134249048	GSE10143
CAMK2N1	0.468653039	0.082176999	GSE10143
CAMK4	0.855370832	0.020702046	GSE10143
CAMKK2	0.187649835	0.148828517	GSE10143
CAMLG	0.017520945	0.265002398	GSE10143
CAMP	0.032046432	-0.239950481	GSE10143
CAND1	0.802434249	0.028414541	GSE10143
CANX	0.061733761	0.209842025	GSE10143
CAP1	0.978310649	0.003088187	GSE10143
CAP2	0.520584361	-0.072878921	GSE10143
CAPG	5.17E-10	-0.626348692	GSE10143
CAPN1	0.400454982	-0.09529086	GSE10143
CAPN2	0.698989486	-0.043902798	GSE10143
CAPN3	9.45E-05	0.422533743	GSE10143
CAPN6	0.018431389	-0.262984847	GSE10143
CAPNS1	0.372295065	-0.101084141	GSE10143
CAPRIN1	0.251712807	0.1296477	GSE10143
CAPZA1	0.266527346	-0.125709152	GSE10143
CAPZA2	0.571202889	0.064257959	GSE10143
CAPZB	0.566586894	0.065028467	GSE10143
CARS	0.053564353	0.216657839	GSE10143
CART1	0.032837542	0.238889212	GSE10143
CARTPT	0.081278038	-0.196097977	GSE10143
CASC3	0.005072733	0.310421062	GSE10143
CASP1	0.944868704	0.007854926	GSE10143
CASP10	0.543888391	0.068861502	GSE10143
CASP2	0.328923121	-0.110556948	GSE10143
CASP3	0.000193101	0.405143604	GSE10143
CASP4	0.254536789	-0.128884987	GSE10143
CASP5	0.391407928	-0.097124766	GSE10143
CASP6	0.184903856	0.149749116	GSE10143
CASP7	0.074550359	0.200495924	GSE10143
CASP8	0.991117611	0.001264571	GSE10143
CASP9	0.622816867	0.055827573	GSE10143
CAT	4.14E-07	0.530593581	GSE10143
CAV1	0.010252835	0.285512271	GSE10143
CAV2	0.371150772	-0.101325045	GSE10143
CBFA2T3	0.001509227	-0.349008836	GSE10143
CBFB	0.062203388	-0.209473045	GSE10143
CBL	0.043252589	-0.226601643	GSE10143
CBLB	0.350226531	0.105812893	GSE10143
CBLN1	0.908906035	-0.012996386	GSE10143
CBR1	4.40E-10	0.628288811	GSE10143
CBR3	0.841890536	-0.022655786	GSE10143
CBS	0.225470914	-0.137034174	GSE10143
CBX1	0.41710124	-0.091979119	GSE10143
CBX3	0.001987346	0.340667124	GSE10143
CBX5	0.647172008	0.0519549	GSE10143
CBX6	0.002025089	-0.340088515	GSE10143
CBX7	0.705834014	-0.042856069	GSE10143
CBY1	0.498285896	0.076808956	GSE10143
CCBL1	0.455782849	-0.084565379	GSE10143
CCDC106	0.952812966	-0.006721648	GSE10143
CCDC130	8.23E-05	0.42578374	GSE10143
CCDC22	0.263884323	0.126400735	GSE10143
CCDC41	0.956373172	0.006213991	GSE10143
CCDC6	0.501803828	-0.076182996	GSE10143
CCDC85B	0.002050802	-0.339699862	GSE10143
CCK	0.029044974	0.244188689	GSE10143
CCKAR	0.308775884	0.115226758	GSE10143
CCKBR	0.001724951	-0.34498743	GSE10143
CCL1	0.484259924	0.079327978	GSE10143
CCL11	0.099665112	-0.185400211	GSE10143
CCL13	0.710149941	-0.042197877	GSE10143
CCL17	0.004368281	-0.3154544	GSE10143
CCL18	0.419938837	-0.091422295	GSE10143
CCL19	0.377154019	0.100066174	GSE10143
CCL2	0.545207651	-0.068636638	GSE10143
CCL20	0.883717307	0.016612531	GSE10143
CCL21	0.975561927	0.003479671	GSE10143
CCL22	0.276318801	0.123186602	GSE10143
CCL23	0.206727867	0.142686671	GSE10143
CCL25	0.329116492	0.110513027	GSE10143
CCL3	0.809761158	-0.027340162	GSE10143
CCL5	0.920865061	0.011284255	GSE10143
CCL7	0.712922426	-0.041775798	GSE10143
CCL8	0.27484317	0.123562885	GSE10143
CCNA1	0.67751502	0.047211264	GSE10143
CCNA2	0.018040443	-0.263840457	GSE10143
CCNB1	0.022105055	-0.255624752	GSE10143
CCNB2	0.941825594	-0.008289234	GSE10143
CCND1	0.134955808	0.168582914	GSE10143
CCND2	0.195501654	0.1462488	GSE10143
CCND3	0.634825641	-0.053910376	GSE10143
CCNE1	2.10E-05	-0.456274417	GSE10143
CCNE2	0.162733812	-0.157573444	GSE10143
CCNF	0.003490335	-0.322853252	GSE10143
CCNG1	0.471568726	0.081640906	GSE10143
CCNG2	0.002053177	-0.339664191	GSE10143
CCNH	0.255778415	0.128551471	GSE10143
CCNU	0.018845287	-0.262095812	GSE10143
CCR1	0.013335564	-0.275633496	GSE10143
CCR2	0.032993002	-0.238683192	GSE10143
CCR3	0.000336515	-0.390938483	GSE10143
CCR4	0.490386224	0.078223048	GSE10143
CCR5	0.995937408	0.000578375	GSE10143
CCR6	0.777216986	0.032132049	GSE10143
CCR7	0.163811362	0.157175595	GSE10143
CCR9	0.414621529	0.09246751	GSE10143
CCRL2	0.176981608	-0.152461989	GSE10143
CCS	0.142661513	0.165370251	GSE10143
CCT2	0.216945267	-0.139562497	GSE10143
CCT3	0.08102726	-0.196256602	GSE10143
CCT4	0.299651011	-0.117406659	GSE10143
CCT5	0.154526683	-0.160669576	GSE10143
CCT6A	0.310426228	-0.114836985	GSE10143
CCT6B	0.237119524	0.133685648	GSE10143
CCT7	0.014887818	-0.271392689	GSE10143
CCT8	0.688010098	0.045589592	GSE10143
CD14	1.53E-08	0.581674234	GSE10143
CD151	0.053580984	-0.216643125	GSE10143
CD163	0.826161596	-0.024943815	GSE10143
CD164	0.808378373	-0.02754274	GSE10143
CD180	0.000327719	-0.39163053	GSE10143
CD19	0.617204948	-0.056728873	GSE10143
CD1A	0.52721587	-0.071726747	GSE10143
CD1B	0.091242943	-0.190088094	GSE10143
CD1C	7.24E-05	-0.428781215	GSE10143
CD1D	0.393297312	0.096739714	GSE10143
CD1E	0.81755016	-0.026200649	GSE10143
CD2	0.41717191	-0.091965225	GSE10143
CD200	0.002107902	-0.338852233	GSE10143
CD22	0.745878251	-0.036800032	GSE10143
CD226	0.922514077	0.011048377	GSE10143
CD24	0.001936565	-0.341461405	GSE10143
CD247	0.005653832	-0.306716132	GSE10143
CD27	0.296336848	-0.118209123	GSE10143
CD28	0.431459546	-0.089183495	GSE10143
CD2AP	0.120393377	-0.175055924	GSE10143
CD300C	0.321890627	0.112165575	GSE10143
CD302	3.47E-05	0.445454066	GSE10143
CD33	0.152524526	-0.161443381	GSE10143
CD34	0.320249519	-0.11254419	GSE10143
CD36	0.640437795	0.053019583	GSE10143
CD37	0.092668639	-0.189271262	GSE10143
CD38	0.313921812	0.114015813	GSE10143
CD3D	0.272059221	-0.124276487	GSE10143
CD3E	0.443874308	-0.086808663	GSE10143
CD3G	0.432132164	0.089053846	GSE10143
CD40	0.250617902	-0.12994499	GSE10143
CD40LG	0.309966509	-0.114945425	GSE10143
CD44	0.007905803	-0.294961493	GSE10143
CD46	0.134568369	0.168748072	GSE10143
CD47	0.873744726	-0.018048591	GSE10143
CD48	0.247165366	-0.130888293	GSE10143
CD5	0.038357023	-0.232028546	GSE10143
CD52	0.759787154	-0.034721193	GSE10143
CD53	0.522389012	0.072564649	GSE10143
CD55	0.038820585	-0.23149073	GSE10143
CD58	0.021187601	-0.25735873	GSE10143
CD59	0.049609534	0.22026801	GSE10143
CD5L	0.278791677	0.122559025	GSE10143
CD6	4.24E-05	-0.440953763	GSE10143
CD63	0.078222164	-0.198058124	GSE10143
CD68	0.084415861	-0.194145378	GSE10143
CD69	0.202105019	-0.144136345	GSE10143
CD7	1.10E-05	-0.469753585	GSE10143
CD70	0.090301366	0.190633089	GSE10143
CD72	0.490604915	-0.07818374	GSE10143
CD74	0.021839893	-0.256119495	GSE10143
CD79A	0.578385058	-0.063064847	GSE10143
CD79B	0.113371658	0.178393789	GSE10143
CD80	0.076797781	0.198992718	GSE10143
CD81	0.476375752	0.080760958	GSE10143
CD83	0.852760567	0.021079873	GSE10143
CD86	3.40E-06	-0.49294972	GSE10143
CD8A	0.365450036	0.102532002	GSE10143
CD8B	0.331376176	0.110000986	GSE10143
CD9	0.047854606	-0.221946256	GSE10143
CD93	0.286526544	-0.120619653	GSE10143
CD96	3.96E-06	-0.490033623	GSE10143
CD97	0.093921923	-0.188561343	GSE10143
CD99	0.457540864	-0.084236974	GSE10143
CDA	0.48574643	0.079059196	GSE10143
CDC123	0.721931612	0.040408125	GSE10143
CDC16	0.000547668	0.377935459	GSE10143
CDC2	0.244878727	-0.13151804	GSE10143
CDC20	0.204429804	-0.143404395	GSE10143
CDC25A	0.549867367	-0.067844509	GSE10143
CDC25B	0.536508355	-0.070124364	GSE10143
CDC25C	0.313686463	-0.114070914	GSE10143
CDC27	0.977565194	-0.003194354	GSE10143
CDC2L5	0.494339678	-0.077513873	GSE10143
CDC34	7.43E-05	0.428178007	GSE10143
CDC37	0.162067547	-0.157820416	GSE10143
CDC42BPA	0.106712925	0.181710054	GSE10143
CDC42EP1	0.20110609	-0.144452703	GSE10143
CDC42EP3	0.35172655	0.105485746	GSE10143
CDC42EP4	0.766830079	0.033672931	GSE10143
CDC45L	0.000677756	-0.372072153	GSE10143
CDC5L	0.098263436	0.186158268	GSE10143
CDC6	0.065463213	-0.206972262	GSE10143
CDC7	0.310014669	-0.11493406	GSE10143
CDC73	0.276750033	0.123076893	GSE10143
CDH1	0.733579467	0.038648337	GSE10143
CDH11	0.11066449	-0.179723353	GSE10143
CDH12	0.00028015	-0.395697525	GSE10143
CDH13	0.772671316	-0.032805661	GSE10143
CDH15	0.855088977	0.020742832	GSE10143
CDH17	0.061004674	-0.210419399	GSE10143
CDH18	0.003215563	-0.325512511	GSE10143
CDH19	0.205136227	0.143183158	GSE10143
CDH2	0.478108956	0.080444859	GSE10143
CDH3	0.510748549	-0.074601584	GSE10143
CDH4	0.635032817	-0.053877434	GSE10143
CDH5	0.146692946	0.16374131	GSE10143
CDH6	0.088351988	-0.191775822	GSE10143
CDH8	0.369457614	-0.101682332	GSE10143
CDIPT	0.988027403	0.001704547	GSE10143
CDK10	0.616641858	-0.056819501	GSE10143
CDK2	0.318076964	-0.113047332	GSE10143
CDK2AP1	5.02E-05	-0.437190842	GSE10143
CDK2AP2	0.751796868	-0.035913989	GSE10143
CDK4	0.063087275	-0.208784672	GSE10143
CDK5	0.004087153	-0.317667001	GSE10143
CDK5R1	0.507937711	-0.075096987	GSE10143
CDK6	0.201417679	0.144353903	GSE10143
CDK9	0.890814657	0.015592105	GSE10143
CDKL1	0.978598659	-0.00304717	GSE10143
CDKL5	0.41880822	0.091643896	GSE10143
CDKN1A	0.875438305	0.017804521	GSE10143
CDKN1B	0.011497802	-0.281247146	GSE10143
CDKN1C	0.183756064	0.150136858	GSE10143
CDKN2A	0.773183792	0.032729662	GSE10143
CDKN2B	4.84E-06	-0.486147334	GSE10143
CDKN2C	0.033524178	-0.237985358	GSE10143
CDKN2D	0.173205205	-0.153786454	GSE10143
CDKN3	0.924120257	-0.010818671	GSE10143
CDR1	0.847075257	-0.021903601	GSE10143
CDR2	0.935197274	-0.009235637	GSE10143
CDR2L	0.140396018	-0.166300899	GSE10143
CDS1	0.905075027	0.013545452	GSE10143
CDS2	0.003401116	-0.323695568	GSE10143
CDSN	0.667023496	0.048841895	GSE10143
CDX1	0.225991988	-0.136881838	GSE10143
CDX2	0.784696039	-0.031026142	GSE10143
CDYL	0.15164503	0.16178569	GSE10143
CEACAM1	0.000107069	0.419562731	GSE10143
CEACAM4	0.414019436	-0.092586351	GSE10143
CEACAM5	0.25758044	-0.128069381	GSE10143
CEACAM6	0.000773152	-0.368393587	GSE10143
CEACAM7	0.419473455	-0.091513468	GSE10143
CEACAM8	0.281609184	0.121848494	GSE10143
CEBPA	0.248736931	0.130457797	GSE10143
CEBPB	0.011951973	-0.279791004	GSE10143
CEBPD	0.079296497	0.19736216	GSE10143
CEBPE	0.056035936	-0.214511134	GSE10143
CEBPG	0.011741714	0.280459033	GSE10143
CEBPZ	0.023126551	-0.253764914	GSE10143
CECR1	0.226787821	-0.136649649	GSE10143
CEL	0.009168578	-0.289612608	GSE10143
CELSR2	0.007278067	-0.297905906	GSE10143
CENPA	0.159963116	0.158605459	GSE10143
CENPB	0.591052071	-0.060977058	GSE10143
CENPC1	0.114045902	0.178066472	GSE10143
CENPE	0.585899852	-0.061823767	GSE10143
CENPF	0.455414607	-0.084634257	GSE10143
CENPI	0.452521915	-0.085176392	GSE10143
CENTB1	0.001936691	-0.341459418	GSE10143
CENTG1	0.766541492	-0.033715828	GSE10143
CEP170	0.99587702	0.000586972	GSE10143
CEP350	0.675003831	-0.04760068	GSE10143
CEP57	0.078044788	-0.198173763	GSE10143
CEP68	0.00289786	0.328853179	GSE10143
CES1	0.04002022	0.230123364	GSE10143
CES2	0.265738786	-0.125915002	GSE10143
CETN1	0.623503796	0.055717487	GSE10143
CETN2	0.073584036	0.201153434	GSE10143
CETP	0.683714771	-0.046252173	GSE10143
CFB	0.000469556	0.382102135	GSE10143
CFD	0.057184726	-0.21353959	GSE10143
CFDP1	0.049227152	-0.220629471	GSE10143
CFH	0.001273417	0.354048251	GSE10143
CFHR4	9.67E-08	0.55416893	GSE10143
CFI	4.89E-09	0.597495397	GSE10143
CFLAR	0.031760695	0.24033921	GSE10143
CFP	0.024513821	0.251348038	GSE10143
CFTR	0.976051272	-0.003409973	GSE10143
CG018	0.000127157	0.415425515	GSE10143
CGA	0.233957413	-0.134583099	GSE10143
CGREF1	0.454280801	-0.084846522	GSE10143
CGRRF1	0.215812221	0.139903745	GSE10143
CH25H	0.863237129	0.019564765	GSE10143
CHAD	0.03097698	0.241420715	GSE10143
CHAF1A	0.598156888	-0.059814894	GSE10143
CHD1	0.574870136	0.063647887	GSE10143
CHD4	0.440033309	0.087539365	GSE10143
CHD5	0.965283503	0.00494396	GSE10143
CHD8	0.860329999	0.019984837	GSE10143
CHERP	0.210796409	-0.141429796	GSE10143
CHGA	0.162997371	-0.157475955	GSE10143
CHGB	0.702162809	-0.043417054	GSE10143
CHI3L1	0.554118259	0.067124703	GSE10143
CHI3L2	0.75585324	-0.035307973	GSE10143
CHIT1	0.028231635	-0.245400633	GSE10143
CHKA	0.059061344	0.211986215	GSE10143
CHL1	0.219878442	-0.138684891	GSE10143
CHML	0.593292253	0.060609949	GSE10143
CHMP1A	0.682305697	0.046469867	GSE10143
CHMP2A	0.336565534	0.1088334	GSE10143
CHN1	0.185689034	-0.149484877	GSE10143
CHN2	0.000757993	0.368949511	GSE10143
CHP	0.000697596	-0.371269866	GSE10143
CHPF	0.000786183	-0.367923608	GSE10143
CHRM3	0.754255914	0.035546493	GSE10143
CHRM5	0.532539943	-0.070806972	GSE10143
CHRNA1	0.143748182	-0.1649278	GSE10143
CHRNA2	0.535163477	-0.070355416	GSE10143
CHRNA4	0.966069179	0.004832005	GSE10143
CHRNA5	0.637108958	-0.053547565	GSE10143
CHRNB1	0.007159776	0.298485626	GSE10143
CHRNB2	0.863607734	0.019511233	GSE10143
CHRNB3	0.890583325	0.015625345	GSE10143
CHRNB4	2.09E-06	-0.502039148	GSE10143
CHRND	0.888561164	0.015915965	GSE10143
CHRNE	0.061971985	0.209654572	GSE10143
CHST1	0.004462865	-0.314738405	GSE10143
CHST2	7.67E-05	-0.427451992	GSE10143
CHSY1	0.234244317	-0.134501326	GSE10143
CIAO1	0.658298701	-0.050205496	GSE10143
CIB1	0.223109576	0.137727619	GSE10143
CIB2	0.025974919	-0.248925091	GSE10143
CIITA	0.015114268	-0.270806338	GSE10143
CILP	0.026600001	-0.247923689	GSE10143
CIRBP	0.604815642	0.058731263	GSE10143
CITED1	0.021378985	0.256991797	GSE10143
CITED2	0.939951581	-0.008556749	GSE10143
CIZ1	0.121714321	0.174444823	GSE10143
CKAP4	0.002044763	-0.339790746	GSE10143
CKAP5	0.933654965	-0.009455939	GSE10143
CKB	0.372941665	-0.100948213	GSE10143
CKM	0.188010401	0.148708362	GSE10143
CKMT2	0.065543095	0.206912258	GSE10143
CKS1B	0.235808342	-0.134056766	GSE10143
CKS2	1.80E-07	-0.544339691	GSE10143
CLC	0.581188516	-0.062600992	GSE10143
CLCN1	0.812580511	0.026927391	GSE10143
CLCN2	0.99758245	-0.000344176	GSE10143
CLCN3	0.076861347	0.198950716	GSE10143
CLCN4	0.097306241	0.186680821	GSE10143
CLCN5	0.590715376	0.061032287	GSE10143
CLCN6	0.395750679	0.096241359	GSE10143
CLCN7	0.971689799	-0.004031224	GSE10143
CLCNKA	0.41455592	0.092480455	GSE10143
CLDN10	0.503494069	0.075883055	GSE10143
CLDN3	0.0163626	0.267703868	GSE10143
CLDN4	0.820012816	0.025840911	GSE10143
CLDN5	0.784206279	-0.031098472	GSE10143
CLDN7	0.782815436	0.031303946	GSE10143
CLEC10A	0.638943895	0.053256388	GSE10143
CLEC11A	0.000469629	-0.382097922	GSE10143
CLEC2B	0.51918154	-0.073123597	GSE10143
CLEC3B	0.060117663	0.211129442	GSE10143
CLEC4M	0.095888818	0.187462074	GSE10143
CLGN	0.458543118	0.08405006	GSE10143
CLIC1	1.96E-05	-0.457801222	GSE10143
CLIC3	0.346329812	-0.106666844	GSE10143
CLIC4	0.221694701	-0.13814559	GSE10143
CLIC5	0.338250894	-0.108456648	GSE10143
CLINT1	0.17345881	0.153696851	GSE10143
CLIP1	0.247733491	0.130732451	GSE10143
CLIP3	0.271431377	-0.124438097	GSE10143
CLK2	0.493335259	0.077693763	GSE10143
CLK3	0.045091593	0.224694371	GSE10143
CLN3	0.468349556	0.082232903	GSE10143
CLNS1A	0.933902896	-0.009420522	GSE10143
CLOCK	0.375348348	0.100443535	GSE10143
CLP1	0.951410064	-0.006921726	GSE10143
CLPP	0.518568697	-0.073230592	GSE10143
CLPS	0.000118463	-0.417136038	GSE10143
CLSTN1	0.181911618	-0.15076364	GSE10143
CLTA	0.309933512	-0.114953212	GSE10143
CLTB	0.023233187	-0.253574818	GSE10143
CLTC	0.032747867	0.239008425	GSE10143
CLTCL1	0.1416692	0.165776505	GSE10143
CLU	0.012465425	-0.278201626	GSE10143
CLUL1	0.677116965	0.047272955	GSE10143
CMA1	0.854423852	-0.020839092	GSE10143
CMKLR1	0.020170475	-0.259357725	GSE10143
CNBP	0.222775681	0.137826088	GSE10143
CNGA1	0.603495714	0.058945645	GSE10143
CNGB1	0.801330631	-0.028576583	GSE10143
CNIH	0.004945052	0.311285282	GSE10143
CNKSR1	0.970762721	-0.004163292	GSE10143
CNN1	0.008222777	-0.293552019	GSE10143
CNN2	0.098798572	-0.185867862	GSE10143
CNN3	0.424293305	0.090572012	GSE10143
CNP	0.67252998	-0.047984844	GSE10143
CNR1	3.66E-05	-0.444270735	GSE10143
CNR2	0.513194606	0.074171609	GSE10143
CNTF	0.333096142	0.109612727	GSE10143
CNTFR	0.557937005	0.066480331	GSE10143
CNTN1	1.90E-05	-0.458430987	GSE10143
CNTN2	0.4127655	-0.092834173	GSE10143
CNTNAP1	0.149911372	0.162464815	GSE10143
CNTNAP2	0.595097679	-0.060314539	GSE10143
COASY	0.007830138	0.295305275	GSE10143
COBLL1	0.001568707	0.347850726	GSE10143
COG2	0.108655746	0.180726271	GSE10143
COG5	0.992209133	-0.001109168	GSE10143
COIL	0.091109926	-0.190164816	GSE10143
COL10A1	0.013728097	-0.274522261	GSE10143
COL11A1	0.003587691	-0.321955748	GSE10143
COL11A2	0.460861297	-0.083618592	GSE10143
COL13A1	0.586857016	0.061666213	GSE10143
COL14A1	0.506321683	-0.075382446	GSE10143
COL15A1	0.044531997	-0.225267819	GSE10143
COL16A1	0.211581606	-0.141189216	GSE10143
COL17A1	0.001997104	-0.340516595	GSE10143
COL18A1	0.010704556	0.283915011	GSE10143
COL19A1	0.172187335	-0.154147057	GSE10143
COL1A1	0.045144615	-0.224640342	GSE10143
COL1A2	0.303349446	0.116517975	GSE10143
COL21A1	0.821937415	-0.025559948	GSE10143
COL2A1	0.269266514	-0.124997276	GSE10143
COL3A1	0.093798957	-0.188630666	GSE10143
COL4A1	0.129166374	-0.171089331	GSE10143
COL4A2	0.000841299	-0.366011043	GSE10143
COL4A3	0.137901149	-0.167338971	GSE10143
COL4A5	0.210902511	-0.14139725	GSE10143
COL4A6	0.807002102	0.027744449	GSE10143
COL5A1	0.185840003	-0.149434163	GSE10143
COL5A2	0.035816441	-0.235076236	GSE10143
COL6A1	0.952843801	0.00671725	GSE10143
COL6A2	0.506769313	0.075303328	GSE10143
COL6A3	0.067665554	-0.205339174	GSE10143
COL7A1	0.084361667	0.194178608	GSE10143
COL9A1	0.774790642	-0.032491464	GSE10143
COL9A2	0.198828513	-0.145178232	GSE10143
COL9A3	0.109419594	-0.18034322	GSE10143
COLEC11	0.115741592	0.177249838	GSE10143
COLEC12	0.842732366	-0.022533591	GSE10143
COMMD3	0.000121386	0.416548239	GSE10143
COMMD4	0.381095166	-0.099246302	GSE10143
COMP	0.391016971	-0.09720458	GSE10143
COMT	0.496170174	0.077186525	GSE10143
COPB1	0.157489364	0.159538129	GSE10143
COPB2	0.406752482	0.094028694	GSE10143
COPE	0.182448154	-0.150580839	GSE10143
COPS2	0.037157527	0.233445766	GSE10143
COPS3	0.002130332	0.338524912	GSE10143
COPS5	0.568286118	-0.06474449	GSE10143
COPS6	0.456545315	0.084422862	GSE10143
COPS8	0.02219151	0.255464536	GSE10143
CORO1A	0.5799371	-0.062807921	GSE10143
CORO2A	0.388637758	-0.097691327	GSE10143
CORO2B	0.498494776	0.076771725	GSE10143
COX10	0.138578507	-0.167055741	GSE10143
COX11	0.871919355	0.018311745	GSE10143
COX17	0.11898737	0.175712059	GSE10143
COX4I1	0.004977924	0.31106091	GSE10143
COX5A	0.000280292	0.395684488	GSE10143
COX5B	0.399996181	0.095383269	GSE10143
COX6A1	0.034472082	-0.236762761	GSE10143
COX6A2	0.122675386	0.1740034	GSE10143
COX6B1	0.726924209	0.039652688	GSE10143
COX6C	0.096655127	0.187038585	GSE10143
COX7A1	0.625617715	0.055379038	GSE10143
COX7A2	0.915503299	0.012051545	GSE10143
COX7B	2.68E-05	0.45105726	GSE10143
COX7C	0.168087504	0.155615563	GSE10143
COX8A	0.811683605	0.027058666	GSE10143
CP	0.006677896	0.300937955	GSE10143
CPA1	0.0021884	-0.337691689	GSE10143
CPA2	0.757753667	-0.035024392	GSE10143
CPA3	0.912368595	0.012500382	GSE10143
CPB1	0.057867505	0.212969676	GSE10143
CPB2	9.07E-19	0.797161729	GSE10143
CPD	0.72665236	-0.039693777	GSE10143
CPE	0.744538156	0.037000954	GSE10143
CPM	0.583826783	-0.062165406	GSE10143
CPN1	8.66E-05	0.424608068	GSE10143
CPNE1	0.362163781	-0.103233005	GSE10143
CPOX	0.308251908	0.115350792	GSE10143
CPS1	1.08E-07	0.552430554	GSE10143
CPSF1	0.004418484	0.315072666	GSE10143
CPSF4	0.472039199	-0.081554571	GSE10143
CPSF6	0.392098485	0.096983904	GSE10143
CPT1A	0.626918871	-0.055170956	GSE10143
CPVL	0.228284045	0.136214657	GSE10143
CPXM1	4.15E-05	-0.441458524	GSE10143
CPZ	0.920559841	0.011327919	GSE10143
CR1	0.594741268	-0.060372825	GSE10143
CR2	0.029626709	-0.243339306	GSE10143
CRABP1	0.233217377	0.134794347	GSE10143
CRABP2	0.892829846	-0.015302598	GSE10143
CRADD	0.256360163	0.128395585	GSE10143
CRAT	2.72E-06	0.497143044	GSE10143
CREB1	0.564194061	0.065429043	GSE10143
CREB3L1	0.033549218	-0.237952691	GSE10143
CREB5	0.785293577	-0.030937911	GSE10143
CREBBP	0.200522231	-0.14463813	GSE10143
CREBL1	0.60173449	-0.059232024	GSE10143
CREBL2	0.159214103	0.15888672	GSE10143
CREG1	0.041356484	0.228639837	GSE10143
CRELD1	0.002785775	-0.330110367	GSE10143
CRH	0.260237662	-0.12736267	GSE10143
CRHBP	0.002652665	0.331663617	GSE10143
CRHR1	0.137757025	-0.167399371	GSE10143
CRHR2	2.87E-05	-0.449544547	GSE10143
CRIM1	0.945035676	-0.007831099	GSE10143
CRIP1	0.4067637	-0.094026456	GSE10143
CRIP2	0.003362453	-0.324066725	GSE10143
CRISP1	0.303273292	0.116536202	GSE10143
CRISP2	0.61589194	-0.056940254	GSE10143
CRISP3	0.055764117	-0.214743391	GSE10143
CRK	0.278251518	0.12269579	GSE10143
CRKL	0.67665781	0.047344132	GSE10143
CRKRS	0.00014075	0.41295639	GSE10143
CRLF1	0.56582628	0.065155713	GSE10143
CRLF3	0.322028608	0.112133798	GSE10143
CRMP1	0.000668593	-0.372449929	GSE10143
CROP	0.376149678	-0.100275933	GSE10143
CRP	0.53534347	-0.070324476	GSE10143
CRSP9	0.000338067	0.390818123	GSE10143
CRY2	0.584779075	0.062008401	GSE10143
CRYAA	0.004320624	0.315820397	GSE10143
CRYAB	0.006259223	-0.303198726	GSE10143
CRYBA1	0.30289679	-0.11662636	GSE10143
CRYBA4	0.277083234	-0.122992202	GSE10143
CRYBB1	0.010809711	-0.283551642	GSE10143
CRYBB2	0.503366772	-0.075905627	GSE10143
CRYGA	0.145005634	0.164418941	GSE10143
CRYGC	0.007560504	-0.296554566	GSE10143
CRYGD	0.703056253	-0.043280434	GSE10143
CRYM	0.706187959	0.042802039	GSE10143
CRYZ	0.016599901	0.267137324	GSE10143
CSDA	0.943283548	0.008081142	GSE10143
CSDC2	0.078621725	-0.197798399	GSE10143
CSE1L	0.74414763	-0.037059527	GSE10143
CSF1	0.823999255	-0.02525912	GSE10143
CSF1R	0.34855916	-0.106177562	GSE10143
CSF2	0.872769284	0.018189203	GSE10143
CSF2RA	0.157300699	-0.159609706	GSE10143
CSF2RB	0.005034292	-0.310679204	GSE10143
CSF3	0.327152493	0.110959884	GSE10143
CSF3R	0.000326919	-0.39169427	GSE10143
CSK	0.278603649	-0.122606612	GSE10143
CSMD1	0.246013764	0.131204945	GSE10143
CSN1S1	0.030734423	-0.241760102	GSE10143
CSN2	0.283455489	0.121385447	GSE10143
CSN3	0.021887746	-0.256029832	GSE10143
CSNK1A1	0.049000853	0.220844477	GSE10143
CSNK1D	0.256703673	0.128303652	GSE10143
CSNK1E	3.42E-08	-0.569986681	GSE10143
CSNK1G2	0.226562661	-0.136715283	GSE10143
CSNK2A1	0.069713189	0.203858831	GSE10143
CSNK2A2	0.783946522	-0.031136839	GSE10143
CSNK2B	0.150572957	0.162204963	GSE10143
CSPG4	0.005389389	-0.30835819	GSE10143
CSRP1	0.002520374	0.333278122	GSE10143
CSRP2	0.996223306	0.000537673	GSE10143
CSRP3	0.821710892	-0.025593009	GSE10143
CST1	0.715336407	-0.041408759	GSE10143
CST2	0.610811104	-0.057760057	GSE10143
CST3	0.053127095	-0.217046025	GSE10143
CST4	0.099405971	0.185539729	GSE10143
CST6	0.766148057	-0.033774318	GSE10143
CSTA	0.000690638	-0.37154886	GSE10143
CSTB	0.877821089	-0.017461262	GSE10143
CSTF1	0.3292742	-0.110477218	GSE10143
CSTF2	0.967704233	-0.004599033	GSE10143
CSTF3	0.029990723	0.242814943	GSE10143
CTAG1B	0.168333739	-0.155526626	GSE10143
CTAGE5	0.230264364	0.135641975	GSE10143
CTBP1	0.118447983	0.175965354	GSE10143
CTBP2	0.021798755	-0.25619671	GSE10143
CTBS	0.036461412	0.234285838	GSE10143
CTCF	0.737662913	-0.038033571	GSE10143
CTDSP2	0.177732044	-0.152201262	GSE10143
CTDSPL	0.936469873	-0.009053887	GSE10143
CTF1	0.919568987	-0.011469681	GSE10143
CTGF	0.219163099	-0.138898158	GSE10143
CTH	2.01E-09	0.609271557	GSE10143
CTHRC1	0.004740973	-0.312708595	GSE10143
CTNNA1	0.892343786	-0.015372417	GSE10143
CTNNA2	0.008788025	0.291152804	GSE10143
CTNNAL1	0.833010449	0.023946372	GSE10143
CTNNB1	8.95E-05	0.423818202	GSE10143
CTNNBIP1	0.729763996	-0.039223765	GSE10143
CTNND1	0.214470362	0.140309523	GSE10143
CTNND2	0.373854468	-0.100756568	GSE10143
CTPS	0.012733193	0.277395193	GSE10143
CTR9	7.58E-06	0.477304502	GSE10143
CTRC	0.154897935	0.160526915	GSE10143
CTRL	0.197696684	-0.145540996	GSE10143
CTSA	0.000959345	-0.362271085	GSE10143
CTSC	1.67E-05	-0.461167529	GSE10143
CTSD	0.00449572	0.314492851	GSE10143
CTSE	0.286719146	-0.120571808	GSE10143
CTSF	2.47E-05	0.452799771	GSE10143
CTSG	0.057517173	0.213261408	GSE10143
CTSH	0.063611596	-0.208380016	GSE10143
CTSK	0.903445576	0.013779081	GSE10143
CTSL1	0.3622206	0.103220852	GSE10143
CTSO	0.000105767	0.419854903	GSE10143
CTSS	0.43766636	0.087991436	GSE10143
CTSW	0.728241155	-0.039453707	GSE10143
CTSZ	0.85314494	0.021024222	GSE10143
CTTN	0.594945396	-0.060339441	GSE10143
CUGBP1	0.049235442	0.22062161	GSE10143
CUGBP2	0.794897052	-0.029522365	GSE10143
CUL1	0.246024645	-0.131201948	GSE10143
CUL2	0.896779988	-0.014735392	GSE10143
CUL4A	7.58E-05	-0.427711991	GSE10143
CUL4B	0.703308211	0.043241918	GSE10143
CUL5	0.112075631	0.179027203	GSE10143
CUL7	0.024679275	-0.251067602	GSE10143
CUTL1	0.000107137	-0.419547414	GSE10143
CUTL2	0.000743329	0.369496967	GSE10143
CX3CL1	0.004561616	0.31400511	GSE10143
CX3CR1	0.006273772	-0.303117954	GSE10143
CXADR	0.006575642	0.301478321	GSE10143
CXCL1	0.089616356	-0.191032405	GSE10143
CXCL10	0.077029764	0.198839566	GSE10143
CXCL11	0.865618811	0.019220814	GSE10143
CXCL12	0.109651835	0.180227168	GSE10143
CXCL13	0.634362475	-0.053984038	GSE10143
CXCL14	0.157931521	0.15937063	GSE10143
CXCL2	0.027362656	0.246728535	GSE10143
CXCL3	0.276674199	-0.123096178	GSE10143
CXCL5	0.005158531	-0.309851103	GSE10143
CXCL6	0.006133218	-0.303905268	GSE10143
CXCL9	0.596092529	-0.06015193	GSE10143
CXCR3	0.330676946	-0.110159193	GSE10143
CXCR4	0.02072417	-0.258259116	GSE10143
CXCR7	0.01488326	0.27140457	GSE10143
CXorf45	0.484134405	0.079350693	GSE10143
CXorf6	0.659343958	0.05004176	GSE10143
CXYorf3	0.247057845	0.130917815	GSE10143
CYB561D2	0.036043309	0.234796868	GSE10143
CYB5A	8.30E-05	0.425588378	GSE10143
CYB5R1	0.892606653	-0.015334657	GSE10143
CYB5R3	0.197364592	0.145647718	GSE10143
CYBA	0.091973723	-0.189668158	GSE10143
CYBB	0.220888927	-0.138384463	GSE10143
CYBRD1	0.011828784	0.280181145	GSE10143
CYC1	0.015864443	0.268916606	GSE10143
CYCS	0.163531913	-0.157278586	GSE10143
CYFIP1	0.086673691	0.192775724	GSE10143
CYFIP2	0.622224866	0.055922487	GSE10143
CYLC2	0.054006047	-0.216268339	GSE10143
CYLD	0.632328479	-0.054307788	GSE10143
CYP11A1	0.236550374	-0.133846565	GSE10143
CYP11B1	0.818940196	0.025997565	GSE10143
CYP17A1	0.028076493	0.245635151	GSE10143
CYP19A1	0.7183545	-0.040950463	GSE10143
CYP1A1	6.17E-06	0.481399472	GSE10143
CYP1A2	0.003932612	0.318941657	GSE10143
CYP1B1	0.00075569	-0.369034823	GSE10143
CYP21A2	0.269305772	0.124987109	GSE10143
CYP24A1	0.83502775	-0.023652927	GSE10143
CYP27A1	3.82E-08	0.568336016	GSE10143
CYP27B1	0.000473455	-0.381879606	GSE10143
CYP2A13	0.94444386	-0.007915552	GSE10143
CYP2A6	0.679822965	-0.046853846	GSE10143
CYP2A7	0.857334486	0.020417961	GSE10143
CYP2B6	2.44E-05	0.453088852	GSE10143
CYP2C18	0.044778132	0.225014861	GSE10143
CYP2C19	0.001017241	0.360587435	GSE10143
CYP2C9	3.85E-05	0.443115857	GSE10143
CYP2D6	2.13E-06	0.501705315	GSE10143
CYP2E1	2.96E-06	0.495539045	GSE10143
CYP2F1	0.038683051	0.231649733	GSE10143
CYP2J2	3.32E-14	0.723797228	GSE10143
CYP3A4	3.50E-11	0.657412507	GSE10143
CYP3A5	1.88E-06	0.503960158	GSE10143
CYP3A7	0.488991577	0.078473939	GSE10143
CYP4A11	3.72E-06	0.491236769	GSE10143
CYP4B1	0.017846231	-0.264271438	GSE10143
CYP4F12	0.024954851	0.250604042	GSE10143
CYP4F3	4.52E-06	0.487474753	GSE10143
CYP51A1	0.509744549	-0.074778375	GSE10143
CYP7A1	1.89E-08	0.5786611	GSE10143
CYR61	0.156745725	0.159820626	GSE10143
D4S234E	0.169471726	-0.155116838	GSE10143
DAAM2	0.043771109	0.226057183	GSE10143
DAB2	0.000398358	-0.386494558	GSE10143
DACH1	0.830767644	-0.024272803	GSE10143
DAD1	0.647720417	-0.051868395	GSE10143
DAG1	0.786320934	-0.030786258	GSE10143
DAO	0.589112386	-0.061295429	GSE10143
DAP	0.152442606	0.161475202	GSE10143
DAP3	0.12882876	0.171238111	GSE10143
DAPK1	0.006576319	0.301474717	GSE10143
DARC	0.728229179	0.039455516	GSE10143
DARS	0.093990852	0.188522515	GSE10143
DAXX	0.288191549	0.120206742	GSE10143
DAZAP2	0.165464037	-0.15656914	GSE10143
DAZL	0.609126618	0.058032505	GSE10143
DBC1	0.449101622	-0.085819892	GSE10143
DBF4	0.114409152	-0.177890748	GSE10143
DBH	0.183228934	0.150315519	GSE10143
DBI	0.109991545	0.180057755	GSE10143
DBN1	1.37E-05	-0.465349907	GSE10143
DBP	0.504713504	0.075666985	GSE10143
DBT	1.74E-08	0.579854124	GSE10143
DCBLD2	0.549737403	-0.067866558	GSE10143
DCC	0.903965134	0.013704581	GSE10143
DCHS1	0.28770508	0.12032722	GSE10143
DCI	0.124465354	0.173188267	GSE10143
DCK	0.286827332	0.120544942	GSE10143
DCLK1	0.748572648	0.0363964	GSE10143
DCT	0.000229877	-0.40075317	GSE10143
DCTD	0.710086813	0.042207494	GSE10143
DCTN1	0.403598189	-0.094659442	GSE10143
DCTN2	0.057241788	-0.213491749	GSE10143
DCTN3	0.000615888	-0.374719222	GSE10143
DCTN6	0.908556758	-0.013046432	GSE10143
DCX	0.844972935	0.022208485	GSE10143
DCXR	6.27E-08	0.560864168	GSE10143
DDAH2	0.007926542	-0.294867771	GSE10143
DDB2	0.051288137	0.218707839	GSE10143
DDC	0.158150343	0.159287864	GSE10143
DDEF2	0.561203486	-0.065930814	GSE10143
DDIT4	0.630043018	-0.054672081	GSE10143
DDO	0.975926519	-0.003427742	GSE10143
DDOST	0.112033787	-0.179047748	GSE10143
DDR1	0.000550495	-0.377795096	GSE10143
DDR2	0.044004272	-0.225814095	GSE10143
DDT	0.000741533	0.369564704	GSE10143
DDX1	0.333979218	0.109413877	GSE10143
DDX10	0.819341303	0.025938978	GSE10143
DDX11	0.255629503	-0.128591412	GSE10143
DDX17	0.827307824	-0.024776753	GSE10143
DDX18	0.135458707	0.168369073	GSE10143
DDX21	0.665221024	0.049123031	GSE10143
DDX23	0.001088331	0.358635204	GSE10143
DDX39	0.142250092	-0.165538428	GSE10143
DDX3X	0.801504123	-0.028551106	GSE10143
DDX3Y	0.970649158	0.00417947	GSE10143
DDX42	0.020561364	0.258579516	GSE10143
DDX5	0.155228804	0.160399986	GSE10143
DDX6	0.657464366	-0.050336264	GSE10143
DECR1	3.21E-09	0.603117078	GSE10143
DEFA4	0.558571278	-0.066373508	GSE10143
DEFA5	0.289373007	-0.119914703	GSE10143
DEFA6	0.255965018	-0.128501442	GSE10143
DEFB1	5.88E-05	-0.433561604	GSE10143
DEFB4	0.210165908	-0.141623439	GSE10143
DEGS1	0.461730714	-0.08345708	GSE10143
DEK	0.283023318	-0.121493654	GSE10143
DENND3	6.27E-05	-0.43212065	GSE10143
DENND4A	0.01212189	0.27925857	GSE10143
DES	0.620023061	0.056275835	GSE10143
DFFA	0.011790607	-0.280302769	GSE10143
DFNA5	0.454855561	0.084738882	GSE10143
DGAT1	0.613919855	0.057258105	GSE10143
DGCR14	0.888496681	0.015925234	GSE10143
DGCR2	0.505471318	-0.075532845	GSE10143
DGKA	0.857881563	-0.020338837	GSE10143
DGKD	0.738800714	-0.03786247	GSE10143
DGKZ	0.773323677	-0.03270892	GSE10143
DGUOK	0.037617204	-0.232898203	GSE10143
DHCR24	0.199771105	0.144877248	GSE10143
DHCR7	0.00119359	0.35594717	GSE10143
DHFR	0.033406683	0.238138914	GSE10143
DHH	0.690152535	-0.045259678	GSE10143
DHODH	0.042196843	0.227727137	GSE10143
DHPS	0.00228875	0.336297508	GSE10143
DHRS2	0.059467661	0.21165519	GSE10143
DHRS3	0.214056918	0.14043491	GSE10143
DHX15	0.393035549	-0.096792995	GSE10143
DHX34	0.000195559	0.404827163	GSE10143
DHX8	0.453549928	0.084983508	GSE10143
DHX9	0.330334709	0.110236705	GSE10143
DIAPH2	4.15E-06	-0.489130431	GSE10143
DICER1	0.170390911	0.154787314	GSE10143
DIDO1	0.084459808	-0.194118443	GSE10143
DIO2	0.473381665	0.081308474	GSE10143
DIRAS1	0.00029663	-0.39422127	GSE10143
DIS3	0.232253823	0.135070098	GSE10143
DKC1	0.288715492	-0.120077133	GSE10143
DKK1	0.616267969	-0.056879697	GSE10143
DKK3	0.084944601	0.193822051	GSE10143
DLEC1	0.941720326	0.00830426	GSE10143
DLEU1	0.283655174	-0.121335487	GSE10143
DLG1	0.047790584	0.222008433	GSE10143
DLG2	0.000933343	-0.363057465	GSE10143
DLG3	0.115128294	0.177544127	GSE10143
DLG4	0.137070423	0.16768777	GSE10143
DLG7	0.001402782	-0.351188404	GSE10143
DLGAP1	0.018408763	-0.263033937	GSE10143
DLGAP4	0.018176718	-0.263540419	GSE10143
DLK1	0.078533272	0.197855805	GSE10143
DLX2	0.576368077	0.063399214	GSE10143
DLX4	0.908547448	0.013047766	GSE10143
DLX5	0.747336041	0.036581593	GSE10143
DMBT1	0.964827784	0.005008899	GSE10143
DMC1	0.640255098	0.053048531	GSE10143
DMD	2.58E-07	0.538480228	GSE10143
DMN	0.585358055	0.061913001	GSE10143
DMTF1	0.00633119	-0.3028008	GSE10143
DMWD	0.134722238	-0.168682437	GSE10143
DNAH3	0.225441041	0.137042914	GSE10143
DNAH5	0.76975663	-0.033238178	GSE10143
DNAH9	0.976937375	0.003283769	GSE10143
DNAJA1	0.846478761	0.021990091	GSE10143
DNAJB1	0.009478273	0.288399961	GSE10143
DNAJB12	0.641979526	0.052775433	GSE10143
DNAJB2	0.404359642	-0.094506914	GSE10143
DNAJB4	0.019457462	0.260811107	GSE10143
DNAJC4	0.332445516	0.109759447	GSE10143
DNAJC7	0.233071099	0.134836158	GSE10143
DNALI1	0.882386769	-0.016803974	GSE10143
DNASE1L1	0.955032713	0.006405114	GSE10143
DNASE1L2	0.000326365	-0.391738558	GSE10143
DNASE1L3	0.90969019	-0.012884036	GSE10143
DNASE2	0.185705055	0.149479493	GSE10143
DNM1	0.006188581	-0.303593271	GSE10143
DNM1L	0.419144108	-0.091578026	GSE10143
DNM2	0.093629356	-0.188726397	GSE10143
DNMBP	0.022389149	0.255100269	GSE10143
DNMT1	0.000174478	-0.40767019	GSE10143
DNTT	0.140577504	0.166225931	GSE10143
DNTTIP2	0.000222274	-0.401605003	GSE10143
DOC2A	0.785867613	0.030853168	GSE10143
DOC2B	0.570186794	-0.064427316	GSE10143
DOCK1	0.333600507	-0.109499114	GSE10143
DOCK2	0.089734161	-0.190963561	GSE10143
DOCK4	0.980254097	0.002811416	GSE10143
DOK1	0.010623733	-0.284196423	GSE10143
DOM3Z	0.14718286	0.163545654	GSE10143
DPEP1	0.823740179	-0.02529691	GSE10143
DPEP2	0.270372093	-0.124711332	GSE10143
DPF1	0.251685663	-0.129655059	GSE10143
DPF2	0.892309736	-0.015377309	GSE10143
DPH1	0.005735311	0.306223874	GSE10143
DPH2	0.257273353	-0.128151372	GSE10143
DPH5	0.546465165	0.068422544	GSE10143
DPM1	0.204808665	0.143285676	GSE10143
DPP4	0.002037912	-0.339894148	GSE10143
DPP6	0.392030437	0.096997778	GSE10143
DPT	0.146219383	0.163930902	GSE10143
DPYD	0.040944725	0.229092674	GSE10143
DPYS	0.174745811	0.153243603	GSE10143
DPYSL2	0.436554351	-0.088204297	GSE10143
DPYSL3	0.004833745	-0.312054965	GSE10143
DR1	0.863090295	0.019585976	GSE10143
DRAP1	0.005559178	-0.30729592	GSE10143
DRD1	0.083248921	0.194864696	GSE10143
DRD2	0.988531674	0.001632748	GSE10143
DRD3	0.484205252	-0.079337871	GSE10143
DRD4	0.674303835	0.047709328	GSE10143
DRD5	0.14327173	0.165121482	GSE10143
DRG2	0.050797466	0.219159499	GSE10143
DRP2	0.228473924	-0.136159596	GSE10143
DSC2	0.729466027	-0.039268745	GSE10143
DSC3	0.911349731	0.012646307	GSE10143
DSCR1	0.014103951	0.273483741	GSE10143
DSCR1L1	0.000406732	0.385942225	GSE10143
DSCR2	0.044287676	-0.225520059	GSE10143
DSG1	0.392482943	-0.096905545	GSE10143
DSG2	0.00035666	-0.389414047	GSE10143
DSG3	0.798947803	-0.028926646	GSE10143
DSP	0.08808009	0.191936789	GSE10143
DST	0.766129706	0.033777046	GSE10143
DSTN	0.007701182	0.295897969	GSE10143
DTNA	0.9163022	-0.011937186	GSE10143
DTNB	0.065699364	0.206795045	GSE10143
DTYMK	9.65E-06	-0.472458165	GSE10143
DUSP1	0.001839004	0.343041502	GSE10143
DUSP14	0.254652264	0.128853922	GSE10143
DUSP2	0.891957493	0.01542791	GSE10143
DUSP3	0.004054933	0.317929166	GSE10143
DUSP4	0.012683782	-0.277542889	GSE10143
DUSP5	0.022111051	-0.255613622	GSE10143
DUSP6	0.55424349	0.067103538	GSE10143
DUSP7	0.815851691	0.026448907	GSE10143
DUSP8	0.970569578	-0.004190807	GSE10143
DUSP9	0.001461737	-0.349963498	GSE10143
DVL1	0.402211042	0.094937739	GSE10143
DVL3	0.094225973	-0.18839024	GSE10143
DYNC1I1	0.521219293	0.072768288	GSE10143
DYNC1LI2	0.130555103	0.170480443	GSE10143
DYNLL1	0.000837593	0.36613601	GSE10143
DYNLT1	0.562090855	0.065781796	GSE10143
DYNLT3	0.461007109	0.083591493	GSE10143
DYRK1A	0.122270159	0.174189199	GSE10143
DYRK2	0.563296613	0.065579488	GSE10143
E2F1	0.014022125	-0.273707777	GSE10143
E2F3	0.194619576	-0.146534841	GSE10143
E2F4	0.564401959	-0.065394208	GSE10143
E2F5	0.001457463	-0.350050782	GSE10143
EAPP	0.000270161	0.396631613	GSE10143
EBI2	0.599295396	-0.059629239	GSE10143
EBI3	0.81707585	0.026269964	GSE10143
EBNA1BP2	0.059239756	0.211840636	GSE10143
EBP	5.17E-06	0.484859312	GSE10143
ECD	0.421245545	0.091166608	GSE10143
ECE1	0.805737215	-0.027929908	GSE10143
ECE2	0.02225116	-0.255354305	GSE10143
ECGF1	0.632256744	0.054319214	GSE10143
ECH1	3.68E-08	0.568882026	GSE10143
ECHS1	0.000249656	0.398653106	GSE10143
ECM1	0.290288686	0.119688902	GSE10143
ECM2	0.008085929	0.294154577	GSE10143
ECOP	0.705955002	0.042837599	GSE10143
ECT2	0.107603436	-0.181257416	GSE10143
EDA	0.009609922	-0.287894942	GSE10143
EDC4	0.869682161	0.018634403	GSE10143
EDEM1	0.981616178	0.002617448	GSE10143
EDG1	2.94E-07	0.536295642	GSE10143
EDG2	0.883418683	0.016655495	GSE10143
EDG4	0.706095092	-0.042816214	GSE10143
EDG6	0.373177153	-0.100898744	GSE10143
EDIL3	0.51705386	-0.07349534	GSE10143
EDN2	0.264166674	-0.126326631	GSE10143
EDN3	0.914565723	0.012185771	GSE10143
EDNRA	0.935151544	0.009242169	GSE10143
EDNRB	0.000106107	-0.419778239	GSE10143
EEA1	0.673951566	0.047764021	GSE10143
EEF1A2	0.962849062	-0.005290885	GSE10143
EEF1B2	0.320245346	-0.112545154	GSE10143
EEF1G	0.029137449	0.244052713	GSE10143
EEF2	0.130118108	-0.17067151	GSE10143
EFEMP1	0.38859192	-0.097700722	GSE10143
EFHD1	0.276324692	0.123185103	GSE10143
EFNA1	0.000921006	0.363437574	GSE10143
EFNA3	0.733299343	-0.038690551	GSE10143
EFNA5	0.169527344	-0.155096862	GSE10143
EFNB1	0.165890434	-0.156413399	GSE10143
EFNB2	0.004456178	-0.314788581	GSE10143
EFNB3	0.294288804	0.118707966	GSE10143
EFS	0.050983801	-0.218987559	GSE10143
EGF	0.003139366	-0.326285889	GSE10143
EGFR	1.69E-05	0.460876572	GSE10143
EGR1	0.382568106	0.098941201	GSE10143
EGR2	0.279945657	0.122267433	GSE10143
EGR3	0.526528824	-0.071845777	GSE10143
EGR4	0.966454459	0.004777106	GSE10143
EHD1	0.073778713	-0.201020417	GSE10143
EHHADH	6.04E-09	0.594621402	GSE10143
EHMT2	0.007953459	-0.294746451	GSE10143
EI24	0.981767354	0.00259592	GSE10143
EIF1AX	0.065065285	-0.207272057	GSE10143
EIF2AK2	0.157335552	0.159596478	GSE10143
EIF2B1	0.339700999	0.108133431	GSE10143
EIF2B2	0.145409234	0.164256317	GSE10143
EIF2S1	0.080077327	0.196861034	GSE10143
EIF2S3	0.649946613	-0.051517541	GSE10143
EIF3S10	0.162567432	-0.157635048	GSE10143
EIF3S2	0.001587199	0.347498753	GSE10143
EIF3S3	0.907501946	0.013197587	GSE10143
EIF3S6	0.349506452	-0.105970248	GSE10143
EIF3S7	0.00499413	-0.310950781	GSE10143
EIF3S8	0.000811795	0.367020165	GSE10143
EIF3S9	0.045120471	-0.224664938	GSE10143
EIF4A1	0.087706753	-0.19215845	GSE10143
EIF4A2	0.462289449	0.083353371	GSE10143
EIF4A3	0.127240196	-0.171942174	GSE10143
EIF4B	0.025346326	-0.249952938	GSE10143
EIF4E	0.290122304	-0.119729896	GSE10143
EIF4EBP2	0.077877084	0.198283289	GSE10143
EIF4G1	0.627139132	0.05513575	GSE10143
EIF4G2	0.136954242	0.167736679	GSE10143
EIF4G3	0.90033368	0.014225421	GSE10143
EIF5	0.001078459	0.358899264	GSE10143
ELA2	0.247083292	-0.130910827	GSE10143
ELA2B	0.005607935	-0.306996184	GSE10143
ELA3A	0.761324377	-0.034492149	GSE10143
ELAC2	0.94630775	-0.007649587	GSE10143
ELAVL1	0.121480213	0.174552755	GSE10143
ELAVL2	0.013583204	0.2749292	GSE10143
ELAVL3	0.661692152	-0.049674297	GSE10143
ELAVL4	0.931483792	0.009766126	GSE10143
ELF2	0.97983736	-0.002870763	GSE10143
ELF3	0.000244317	-0.399204511	GSE10143
ELF4	0.157359314	-0.159587461	GSE10143
ELF5	0.808457384	-0.027531163	GSE10143
ELK1	0.25761126	-0.128061155	GSE10143
ELK3	0.083124663	0.194941761	GSE10143
ELK4	0.387007892	0.098025797	GSE10143
ELL	0.683801907	0.046238716	GSE10143
ELL2	0.006375004	0.30256049	GSE10143
ELMO1	0.004057185	0.317910784	GSE10143
ELN	0.02482513	-0.250821708	GSE10143
ELOVL2	0.003889519	0.319305035	GSE10143
EMD	0.150064193	0.162404715	GSE10143
EMG1	0.816793889	-0.026311175	GSE10143
EMILIN1	0.293368256	-0.118932927	GSE10143
EML1	0.543799168	0.06887672	GSE10143
EMP1	0.157218379	0.159640957	GSE10143
EMP2	0.031573485	0.240595496	GSE10143
EMP3	0.284072584	0.121231129	GSE10143
EMR1	0.129476416	-0.170952963	GSE10143
EN2	0.981524859	0.002630452	GSE10143
ENAH	0.000794004	-0.367644924	GSE10143
ENC1	0.001413953	0.350952775	GSE10143
ENG	0.573245174	0.063917986	GSE10143
ENO1	1.25E-05	-0.467195549	GSE10143
ENO2	0.00060462	-0.375227271	GSE10143
ENO3	0.003840405	0.319723594	GSE10143
ENOSF1	0.008063431	0.294254494	GSE10143
ENOX2	0.813383601	0.026809878	GSE10143
ENPEP	0.111244808	0.179436241	GSE10143
ENPP1	0.000231665	0.400556614	GSE10143
ENPP2	0.736647081	0.038186402	GSE10143
ENTPD1	0.014547444	-0.272288692	GSE10143
ENTPD6	0.421021797	-0.091210357	GSE10143
EP300	0.009948007	-0.286625198	GSE10143
EPAS1	0.279441269	0.122394785	GSE10143
EPB41	0.062788234	-0.209016685	GSE10143
EPB41L2	0.000591473	-0.375831081	GSE10143
EPB41L3	0.784487648	0.031056916	GSE10143
EPB41L4B	6.23E-05	0.432266794	GSE10143
EPB42	0.704318419	0.043087537	GSE10143
EPB49	0.130393683	0.170550964	GSE10143
EPHA1	0.207869304	0.142332291	GSE10143
EPHA2	0.516528395	-0.073587267	GSE10143
EPHA3	0.380060277	-0.099461092	GSE10143
EPHA4	0.199128164	-0.145082438	GSE10143
EPHA5	7.77E-05	-0.427143105	GSE10143
EPHA7	0.076630586	-0.199103327	GSE10143
EPHB1	0.26910497	0.125039124	GSE10143
EPHB2	0.317021492	0.113292566	GSE10143
EPHB3	5.67E-05	-0.434418758	GSE10143
EPHB4	0.169836293	-0.154985985	GSE10143
EPHB6	0.167086578	-0.155978076	GSE10143
EPHX1	6.01E-09	0.594679907	GSE10143
EPHX2	0.198984895	-0.145128226	GSE10143
EPM2AIP1	0.450453047	0.085565309	GSE10143
EPN2	0.05236923	0.217725082	GSE10143
EPO	0.058886643	-0.212129113	GSE10143
EPOR	0.854170239	-0.020875799	GSE10143
EPRS	0.388598342	-0.097699405	GSE10143
EPS15	0.396570414	-0.096075254	GSE10143
EPS8	0.680201395	-0.046795284	GSE10143
EPYC	0.487206367	-0.078795644	GSE10143
ERAF	0.000313908	-0.392752238	GSE10143
ERBB2	0.388790403	0.097660045	GSE10143
ERBB3	0.662360595	0.049569788	GSE10143
ERBB4	0.293006603	0.119021435	GSE10143
ERCC1	0.223140977	-0.137718364	GSE10143
ERCC2	0.379615976	0.099553414	GSE10143
ERCC3	0.173191486	-0.153791304	GSE10143
ERCC4	5.67E-05	-0.434418342	GSE10143
ERCC5	0.322863636	0.111941678	GSE10143
ERCC8	0.3983922	-0.095706826	GSE10143
ERF	0.854210713	-0.020869941	GSE10143
ERG	0.036444528	0.23430638	GSE10143
ERH	0.065607224	0.206864129	GSE10143
ERLIN1	0.183331468	0.150280738	GSE10143
ERP29	0.142721397	-0.165345802	GSE10143
ESM1	0.293945081	0.11879191	GSE10143
ESPL1	0.739914142	-0.037695115	GSE10143
ESR1	0.001967597	-0.34097383	GSE10143
ESR2	0.999314052	-9.77E-05	GSE10143
ESRRA	0.402935018	-0.094792421	GSE10143
ESRRG	0.555001499	0.066975478	GSE10143
ETF1	0.82850254	0.02460268	GSE10143
ETFA	0.000170813	0.408196525	GSE10143
ETFB	0.425038115	0.090427078	GSE10143
ETFDH	0.000914487	0.363640275	GSE10143
ETHE1	0.016996314	0.266206277	GSE10143
ETS1	0.536589609	-0.070110414	GSE10143
ETS2	0.001885303	0.342282472	GSE10143
ETV1	0.349742859	-0.105918565	GSE10143
ETV3	0.541669826	-0.069240252	GSE10143
ETV4	0.373689999	-0.100791077	GSE10143
ETV5	0.905862389	0.013432581	GSE10143
ETV6	0.049335576	-0.220526744	GSE10143
EVI1	0.373084535	-0.100918198	GSE10143
EVI2A	0.22691175	0.136613544	GSE10143
EVI2B	0.494059878	-0.077563965	GSE10143
EVPL	0.511499623	0.074469446	GSE10143
EVX1	0.488334694	-0.07859224	GSE10143
EWSR1	0.743020383	0.037228653	GSE10143
EXDL2	0.00028499	-0.395255827	GSE10143
EXOC5	0.025014169	0.250504828	GSE10143
EXOC7	0.595112179	0.060312168	GSE10143
EXOSC10	0.000217283	0.402178821	GSE10143
EXOSC2	0.011681113	0.280653504	GSE10143
EXOSC7	0.116939304	0.176678568	GSE10143
EXT1	0.628593378	-0.054903435	GSE10143
EXT2	0.035755192	-0.235151913	GSE10143
EXTL1	0.898206726	-0.014530614	GSE10143
EXTL2	0.251212411	0.129783458	GSE10143
EYA1	0.697922199	-0.044066345	GSE10143
EYA2	0.001741793	-0.344692912	GSE10143
EYA3	0.944144478	-0.007958276	GSE10143
EZH1	0.867770357	-0.018910247	GSE10143
EZH2	0.323933769	-0.11169593	GSE10143
F10	1.99E-13	0.708345986	GSE10143
F11	1.53E-05	0.462993598	GSE10143
F12	3.54E-07	0.533188659	GSE10143
F13A1	0.744692105	-0.036977866	GSE10143
F13B	0.623048136	-0.055790505	GSE10143
F2	0.000483189	0.381331307	GSE10143
F25965	0.033760438	-0.237677946	GSE10143
F2R	0.010045996	-0.28626423	GSE10143
F2RL1	0.000290219	-0.394786379	GSE10143
F2RL2	0.145484625	-0.164225977	GSE10143
F3	0.317424776	-0.113198803	GSE10143
F5	0.000686416	0.371719353	GSE10143
F7	6.29E-17	0.770685733	GSE10143
F8	0.035098425	0.235970277	GSE10143
F8A1	0.014807551	0.271602378	GSE10143
F9	1.48E-09	0.613203885	GSE10143
FA2H	1.86E-06	-0.504153526	GSE10143
FAAH	0.000165017	0.409050603	GSE10143
FABP1	0.047234593	0.222551307	GSE10143
FABP2	0.233461794	-0.134724525	GSE10143
FABP3	0.565480298	-0.065213619	GSE10143
FABP4	0.076099041	0.199456262	GSE10143
FABP6	0.499906968	-0.076520227	GSE10143
FABP7	0.8589518	-0.020184077	GSE10143
FADD	0.004801189	0.312283059	GSE10143
FADS2	0.808722557	0.027492309	GSE10143
FADS3	0.345728799	-0.106799086	GSE10143
FAH	0.062642814	0.209129835	GSE10143
FAIM2	0.001767241	-0.344252734	GSE10143
FAM107A	0.507190033	0.075229	GSE10143
FAM110B	0.138458539	0.167105828	GSE10143
FAM114A1	0.496959586	0.07704555	GSE10143
FAM120A	0.657737155	0.050293502	GSE10143
FAM127A	0.122967689	-0.173869669	GSE10143
FAM129A	0.012115349	-0.279278945	GSE10143
FAM130A1	0.145876363	0.164068518	GSE10143
FAM134B	0.105257706	0.182456087	GSE10143
FAM134C	0.007566457	0.296526563	GSE10143
FAM13A1	0.860965956	0.019892921	GSE10143
FAM20B	0.706618482	0.042736331	GSE10143
FAM32A	0.330885497	-0.110111985	GSE10143
FAM38A	0.128294964	0.171473951	GSE10143
FAM3A	0.11966869	-0.175393371	GSE10143
FAM3C	0.629665786	0.054732264	GSE10143
FAM46C	0.90583639	-0.013436308	GSE10143
FAM50A	0.03792126	-0.232539073	GSE10143
FAM53B	0.440656913	-0.08742049	GSE10143
FAM8A1	0.003223428	0.325433615	GSE10143
FANCA	0.423652792	0.090696768	GSE10143
FANCC	0.892780341	-0.015309709	GSE10143
FANCG	0.323641061	-0.111763097	GSE10143
FANCL	0.30269978	0.116673566	GSE10143
FAP	7.69E-07	-0.519962018	GSE10143
FARP1	0.186721804	0.149138544	GSE10143
FARP2	0.837797062	0.023250344	GSE10143
FARSA	0.773995023	0.032609388	GSE10143
FAS	1.90E-05	0.458486957	GSE10143
FASLG	0.276693633	0.123091235	GSE10143
FASN	0.738333273	0.037932753	GSE10143
FASTK	0.785062756	-0.030971991	GSE10143
FAT	0.000790774	0.367759715	GSE10143
FBL	0.840344862	-0.022880216	GSE10143
FBLN1	0.015334843	-0.270242447	GSE10143
FBLN2	0.218252217	-0.139170432	GSE10143
FBLN5	0.474916146	0.081027638	GSE10143
FBN1	0.215188126	-0.140092249	GSE10143
FBN2	0.291353879	-0.119426823	GSE10143
FBP1	0.000366636	0.388688123	GSE10143
FBP2	0.208815585	-0.142039549	GSE10143
FBXO21	0.391235495	0.097159962	GSE10143
FCAR	0.779240767	-0.031832507	GSE10143
FCER1A	0.017422703	-0.265225456	GSE10143
FCER1G	0.033004961	-0.238667379	GSE10143
FCER2	0.816689628	0.026326414	GSE10143
FCGBP	0.002148025	-0.338268898	GSE10143
FCGR1A	0.148673809	-0.162953207	GSE10143
FCGR2A	0.330358474	0.110231321	GSE10143
FCGR2B	0.488422526	-0.078576418	GSE10143
FCGRT	0.001052994	0.359590674	GSE10143
FCN1	0.017026223	0.266136791	GSE10143
FCN2	0.002350763	-0.335463152	GSE10143
FDFT1	0.244146775	-0.131720476	GSE10143
FDPS	0.591285844	0.060938719	GSE10143
FDX1	0.503130899	0.075947457	GSE10143
FDXR	0.162694133	0.157588132	GSE10143
FECH	0.981739512	0.002599885	GSE10143
FEN1	0.586136855	0.061784744	GSE10143
FER1L3	0.759511145	-0.034762332	GSE10143
FES	0.002513857	-0.333359601	GSE10143
FETUB	8.18E-05	0.42593282	GSE10143
FEV	0.038141261	-0.232280718	GSE10143
FEZ1	0.507213088	-0.075224928	GSE10143
FEZ2	5.51E-05	0.435052262	GSE10143
FFAR2	3.43E-05	-0.445678021	GSE10143
FGA	0.075380014	0.199936833	GSE10143
FGB	0.000308166	0.393232025	GSE10143
FGD1	0.228157444	-0.136251386	GSE10143
FGF1	0.002473077	-0.333873827	GSE10143
FGF12	0.477180394	-0.080614132	GSE10143
FGF13	0.637102499	0.05354859	GSE10143
FGF18	0.762808356	0.034271169	GSE10143
FGF2	0.467281701	-0.082429765	GSE10143
FGF3	0.735703829	0.038328375	GSE10143
FGF4	0.282875852	-0.121530602	GSE10143
FGF5	0.266519527	-0.125711191	GSE10143
FGF6	0.005033582	-0.310683993	GSE10143
FGF7	0.838335942	-0.023172039	GSE10143
FGF8	0.251579717	-0.129683789	GSE10143
FGF9	0.075550201	-0.199822755	GSE10143
FGFBP1	0.043819773	-0.226006359	GSE10143
FGFR1	0.196264255	-0.146002249	GSE10143
FGFR2	0.060426734	-0.210881074	GSE10143
FGFR3	0.555644713	0.066866876	GSE10143
FGFR4	0.000676976	0.372104146	GSE10143
FGG	0.001467538	0.34984538	GSE10143
FGL1	0.353993188	0.104993044	GSE10143
FGL2	0.545101774	-0.068654674	GSE10143
FGR	0.000814699	-0.366919368	GSE10143
FH	0.010787136	0.283629389	GSE10143
FHIT	1.59E-05	0.462129361	GSE10143
FHL1	0.236716339	-0.133799614	GSE10143
FHL2	0.124968922	-0.172960565	GSE10143
FHL3	0.002754013	-0.330474859	GSE10143
FILIP1L	0.143227761	-0.165139381	GSE10143
FKBP1A	0.008388509	-0.292833949	GSE10143
FKBP1B	0.428219791	-0.08980958	GSE10143
FKBP2	0.283837435	-0.121289907	GSE10143
FKBP4	0.881873313	-0.016877865	GSE10143
FKBP5	0.012174295	0.279095669	GSE10143
FKBP8	0.352218025	0.105378747	GSE10143
FLAD1	0.607250642	-0.058336312	GSE10143
FLG	0.011090718	-0.282595505	GSE10143
FLI1	0.556634534	-0.066699871	GSE10143
FLII	0.026716705	-0.247738938	GSE10143
FLJ20035	0.229070727	0.135986745	GSE10143
FLJ20699	1.08E-12	0.69280932	GSE10143
FLJ33790	0.875715992	0.01776451	GSE10143
FLNA	0.612437734	-0.057497277	GSE10143
FLNB	0.000383369	0.387510294	GSE10143
FLNC	0.109297269	0.180404423	GSE10143
FLOT2	0.495035737	-0.077389322	GSE10143
FLRT2	0.560465738	-0.066054792	GSE10143
FLT1	0.164937288	0.156761945	GSE10143
FLT3	0.935127787	-0.009245562	GSE10143
FLT3LG	0.944172521	0.007954274	GSE10143
FMNL1	0.066737133	-0.206022308	GSE10143
FMO1	0.036835654	-0.233832554	GSE10143
FMO2	0.741353987	0.037478817	GSE10143
FMO3	0.047682277	0.222113775	GSE10143
FMO4	0.000137674	0.413495218	GSE10143
FMO5	1.50E-10	0.641072141	GSE10143
FMOD	0.002248748	-0.33684655	GSE10143
FN1	0.750549332	0.036100571	GSE10143
FNDC3A	0.059283975	0.21180461	GSE10143
FNTA	0.014592876	0.272168054	GSE10143
FNTB	0.802878825	-0.02834928	GSE10143
FOLH1	0.033667877	0.237798167	GSE10143
FOLR1	0.0534289	-0.216777812	GSE10143
FOLR2	0.692203514	0.044944199	GSE10143
FOLR3	0.635985629	0.05372599	GSE10143
FOS	0.911721026	-0.012593127	GSE10143
FOSB	0.09808243	0.186256777	GSE10143
FOSL2	0.882048635	0.016852634	GSE10143
FOXA1	0.432667663	0.08895071	GSE10143
FOXC1	0.331160596	-0.11004974	GSE10143
FOXD1	0.58417465	-0.06210804	GSE10143
FOXE1	0.090635603	0.190439118	GSE10143
FOXF1	0.27268956	-0.124114487	GSE10143
FOXF2	0.021950883	-0.255911788	GSE10143
FOXG1B	0.436510058	-0.088212782	GSE10143
FOXI1	5.52E-07	-0.525699561	GSE10143
FOXJ1	0.003741761	-0.320578851	GSE10143
FOXJ3	0.921964377	0.011127002	GSE10143
FOXK2	0.12658745	-0.17223342	GSE10143
FOXM1	0.041795877	-0.228160719	GSE10143
FOXN3	0.087450295	0.192311149	GSE10143
FOXO1	0.012166941	0.279118492	GSE10143
FOXO3	0.012986768	-0.276644959	GSE10143
FOXO4	0.39010814	0.097390303	GSE10143
FPGS	0.254877294	0.128793413	GSE10143
FPR1	0.005035053	-0.310674082	GSE10143
FPRL1	0.071170735	-0.202826286	GSE10143
FRAP1	0.468025871	0.082292549	GSE10143
FRG1	0.212844159	0.1408037	GSE10143
FRK	2.50E-05	0.452589966	GSE10143
FRMPD4	0.271626964	-0.124387725	GSE10143
FRY	0.57332404	0.063904869	GSE10143
FRZB	0.055363121	-0.215087717	GSE10143
FSCN1	0.067597838	-0.205388743	GSE10143
FSHB	0.810977773	-0.027161999	GSE10143
FSHR	0.81676225	-0.026315799	GSE10143
FST	0.937387366	0.008922866	GSE10143
FSTL1	0.622854643	-0.055821518	GSE10143
FSTL3	0.988843696	-0.001588323	GSE10143
FTH1	0.859388026	0.020121007	GSE10143
FUBP1	0.444328406	-0.086722511	GSE10143
FUCA1	0.750274159	0.036141739	GSE10143
FURIN	0.008522476	0.292262543	GSE10143
FUS	0.275995448	-0.123268942	GSE10143
FUSIP1	0.221721207	-0.138137743	GSE10143
[truncated: 653,358 more rows]
