# Supplementary material for: DNMT3L inhibits hepatocellular carcinoma progression through DNA methylation of CDO1: insights from big data to basic research
Source: J Transl Med. 2024 Feb 2;22:128. doi: 10.1186/s12967-024-04939-9 (PMC10837993; doi:10.1186/s12967-024-04939-9)
Supplement: Supplementary file 20 — Additional file 20: Table S7. KEGG analysis of the top 200 genes most associated with CDO1. [file 12967_2024_4939_MOESM20_ESM.csv]

ID	Description	GeneRatio	BgRatio	pvalue	p.adjust	qvalue	geneID	Count
hsa04610	Complement and coagulation cascades	19/137	86/8645	3.94E-17	9.72E-15	8.37E-15	SERPINC1/KNG1/F12/PLG/CPB2/CFHR2/F13B/F11/PROC/F9/SERPIND1/C4BPB/MASP2/C8A/F5/C6/F2/C8B/PLAUR	19
hsa00010	Glycolysis / Gluconeogenesis	12/137	67/8645	4.40E-10	5.44E-08	4.68E-08	ADH1B/PCK2/ADH6/ADH1A/ADH4/PCK1/ALDH7A1/ALDH2/PFKP/ALDOA/ENO2/HK2	12
hsa03320	PPAR signaling pathway	11/137	75/8645	2.18E-08	1.80E-06	1.55E-06	APOC3/SLC27A5/CYP27A1/PCK2/SLC27A2/EHHADH/ACOX2/HMGCS2/ACSL1/PCK1/MMP1	11
hsa00071	Fatty acid degradation	8/137	43/8645	2.95E-07	1.82E-05	1.57E-05	ADH1B/EHHADH/ADH6/ADH1A/ACSL1/ADH4/ALDH7A1/ALDH2	8
hsa00620	Pyruvate metabolism	8/137	47/8645	6.06E-07	2.95E-05	2.54E-05	ADH1B/PCK2/ADH6/ADH1A/ADH4/PCK1/ALDH7A1/ALDH2	8
hsa00280	Valine, leucine and isoleucine degradation	8/137	48/8645	7.17E-07	2.95E-05	2.54E-05	ALDH6A1/EHHADH/ABAT/HMGCS2/ALDH7A1/AOX1/ALDH2/AACS	8
hsa00350	Tyrosine metabolism	7/137	36/8645	1.22E-06	4.32E-05	3.72E-05	ADH1B/HGD/ADH6/ADH1A/ADH4/HPD/AOX1	7
hsa01200	Carbon metabolism	11/137	115/8645	1.85E-06	5.71E-05	4.92E-05	RGN/ALDH6A1/CAT/HAO1/AGXT/CPS1/PFKP/ALDOA/ENO2/G6PD/HK2	11
hsa04146	Peroxisome	9/137	83/8645	5.90E-06	0.000161861	0.000139339	PIPOX/HSD17B4/CAT/SLC27A2/EHHADH/ACOX2/HAO1/AGXT/ACSL1	9
hsa00410	beta-Alanine metabolism	6/137	31/8645	7.54E-06	0.000186334	0.000160407	ALDH6A1/EHHADH/ABAT/DPYS/ALDH7A1/ALDH2	6
hsa00051	Fructose and mannose metabolism	6/137	34/8645	1.33E-05	0.000297566	0.000256162	KHK/SORD/PFKP/PFKFB3/ALDOA/HK2	6
hsa00650	Butanoate metabolism	5/137	27/8645	5.66E-05	0.001166038	0.001003791	EHHADH/ABAT/HMGCS2/BDH1/AACS	5
hsa00120	Primary bile acid biosynthesis	4/137	17/8645	0.00012239	0.002325415	0.002001849	SLC27A5/CYP27A1/HSD17B4/ACOX2	4
hsa00260	Glycine, serine and threonine metabolism	5/137	40/8645	0.000391411	0.006905613	0.005944743	BHMT/PIPOX/DMGDH/AGXT/ALDH7A1	5
hsa00380	Tryptophan metabolism	5/137	42/8645	0.000493342	0.008123695	0.006993336	CAT/EHHADH/ALDH7A1/AOX1/ALDH2	5
hsa00830	Retinol metabolism	6/137	68/8645	0.000693906	0.010712168	0.009221641	ADH1B/ADH6/ADH1A/ADH4/AOX1/HSD17B6	6
hsa00982	Drug metabolism - cytochrome P450	6/137	72/8645	0.00094064	0.013666949	0.011765283	ADH1B/ADH6/ADH1A/FMO3/ADH4/AOX1	6
hsa04979	Cholesterol metabolism	5/137	51/8645	0.001215639	0.016681264	0.014360176	APOC3/CYP27A1/APOH/APOC1/APOC2	5
hsa00030	Pentose phosphate pathway	4/137	31/8645	0.001362433	0.01767533	0.015215924	RGN/PFKP/ALDOA/G6PD	4
hsa00980	Metabolism of xenobiotics by cytochrome P450	6/137	78/8645	0.001431201	0.01767533	0.015215924	ADH1B/SULT2A1/ADH6/ADH1A/ADH4/EPHX1	6
hsa04066	HIF-1 signaling pathway	7/137	109/8645	0.001674659	0.019697181	0.016956448	TF/PFKP/PFKFB3/ALDOA/ENO2/IFNGR2/HK2	7
hsa04976	Bile secretion	6/137	89/8645	0.002810424	0.031553398	0.027162951	AQP9/SULT2A1/SLC27A5/ABCB4/EPHX1/SLC10A1	6
hsa05171	Coronavirus disease - COVID-19	10/137	232/8645	0.00373122	0.040070053	0.03449457	F13B/MASP2/C8A/C6/F2/C8B/MAPK13/SYK/ADAM17/MMP1	10
hsa05230	Central carbon metabolism in cancer	5/137	70/8645	0.004929908	0.05073697	0.043677255	SLC2A2/SLC1A5/PFKP/G6PD/HK2	5
hsa04964	Proximal tubule bicarbonate reclamation	3/137	23/8645	0.005467026	0.054014217	0.046498495	PCK2/SLC38A3/PCK1	3
hsa01230	Biosynthesis of amino acids	5/137	75/8645	0.006602769	0.061909971	0.053295607	MAT1A/CPS1/PFKP/ALDOA/ENO2	5
hsa04922	Glucagon signaling pathway	6/137	107/8645	0.006938469	0.061909971	0.053295607	SLC2A2/PCK2/GYS2/PCK1/PFKP/ITPR3	6
hsa04931	Insulin resistance	6/137	108/8645	0.007253219	0.061909971	0.053295607	SLC2A2/SLC27A5/PCK2/SLC27A2/GYS2/PCK1	6
hsa04936	Alcoholic liver disease	7/137	142/8645	0.007268782	0.061909971	0.053295607	ADH1B/ADH6/ADH1A/ADH4/ALDH7A1/ALDH2/MAPK13	7
hsa00053	Ascorbate and aldarate metabolism	3/137	30/8645	0.011563493	0.092134932	0.079314964	RGN/ALDH7A1/ALDH2	3
hsa00630	Glyoxylate and dicarboxylate metabolism	3/137	30/8645	0.011563493	0.092134932	0.079314964	CAT/HAO1/AGXT	3
hsa04611	Platelet activation	6/137	124/8645	0.013799555	0.103340589	0.088961428	F2/ITPR3/MAPK13/VASP/SYK/PTGS1	6
hsa00640	Propanoate metabolism	3/137	32/8645	0.013806637	0.103340589	0.088961428	ALDH6A1/EHHADH/ABAT	3
hsa00590	Arachidonic acid metabolism	4/137	61/8645	0.015692905	0.114004339	0.098141387	CYP4F3/CYP2J2/CYP4F2/PTGS1	4
hsa00310	Lysine degradation	4/137	63/8645	0.017485861	0.123400221	0.106229894	PIPOX/EHHADH/ALDH7A1/ALDH2	4
hsa00040	Pentose and glucuronate interconversions	3/137	36/8645	0.018986178	0.130266277	0.112140584	DCXR/SORD/CRYL1	3
hsa00250	Alanine, aspartate and glutamate metabolism	3/137	37/8645	0.020426945	0.136363661	0.117389557	ABAT/AGXT/CPS1	3
hsa05219	Bladder cancer	3/137	41/8645	0.026776353	0.174046293	0.149828899	MMP1/MMP9/E2F3	3
hsa02010	ABC transporters	3/137	45/8645	0.034060599	0.213142248	0.18348491	ABCA6/ABCB4/ABCC1	3
hsa01240	Biosynthesis of cofactors	6/137	153/8645	0.034516963	0.213142248	0.18348491	RGN/MAT1A/MTHFD1/HPD/ALDH2/HSD17B6	6
hsa04148	Efferocytosis	6/137	156/8645	0.037414079	0.225397014	0.194034506	TYRO3/SPHK1/DUSP4/MAPK13/ADAM17/ADAM9	6
hsa04152	AMPK signaling pathway	5/137	121/8645	0.042943243	0.247074169	0.212695428	PCK2/GYS2/PCK1/PFKP/PFKFB3	5
hsa00770	Pantothenate and CoA biosynthesis	2/137	21/8645	0.043012912	0.247074169	0.212695428	DPYS/ALDH2	2
hsa00340	Histidine metabolism	2/137	22/8645	0.046833293	0.262905076	0.226323569	ALDH7A1/ALDH2	2
hsa00270	Cysteine and methionine metabolism	3/137	52/8645	0.049011797	0.269020306	0.231587905	BHMT/MAT1A/BHMT2	3
hsa04727	GABAergic synapse	4/137	89/8645	0.052520778	0.282013742	0.242773389	SLC6A1/ABAT/SLC38A3/SLC38A1	4
hsa04068	FoxO signaling pathway	5/137	131/8645	0.056859262	0.298475288	0.25694442	CAT/PCK2/PCK1/HOMER3/MAPK13	5
hsa05222	Small cell lung cancer	4/137	92/8645	0.058003295	0.298475288	0.25694442	LAMB1/ITGA3/BAK1/E2F3	4
hsa01212	Fatty acid metabolism	3/137	57/8645	0.061342613	0.305403187	0.262908348	HSD17B4/EHHADH/ACSL1	3
hsa04657	IL-17 signaling pathway	4/137	94/8645	0.061822508	0.305403187	0.262908348	MAPK13/CXCL5/MMP1/MMP9	4
hsa04910	Insulin signaling pathway	5/137	137/8645	0.06632087	0.315950567	0.271988129	PCK2/GYS2/PCK1/TRIP10/HK2	5
hsa04666	Fc gamma R-mediated phagocytosis	4/137	97/8645	0.067795061	0.315950567	0.271988129	SPHK1/MARCKSL1/VASP/SYK	4
hsa05215	Prostate cancer	4/137	97/8645	0.067795061	0.315950567	0.271988129	SPINT1/ETV5/MMP9/E2F3	4
hsa04750	Inflammatory mediator regulation of TRP channels	4/137	98/8645	0.069850299	0.319500443	0.275044064	KNG1/CYP2J2/ITPR3/MAPK13	4
hsa04810	Regulation of actin cytoskeleton	7/137	229/8645	0.071427458	0.32077422	0.276140602	KNG1/IQGAP2/C8A/C6/F2/C8B/ITGA3	7
hsa00020	Citrate cycle (TCA cycle)	2/137	30/8645	0.08131122	0.358640562	0.308738093	PCK2/PCK1	2
hsa00052	Galactose metabolism	2/137	32/8645	0.090861991	0.386946754	0.333105665	PFKP/HK2	2
hsa04215	Apoptosis - multiple species	2/137	32/8645	0.090861991	0.386946754	0.333105665	PMAIP1/BAK1	2
hsa04920	Adipocytokine signaling pathway	3/137	70/8645	0.099264398	0.415564515	0.357741453	PCK2/ACSL1/PCK1	3
hsa04668	TNF signaling pathway	4/137	114/8645	0.106927754	0.440185922	0.378936954	MAPK13/MMP14/CXCL5/MMP9	4
hsa04724	Glutamatergic synapse	4/137	115/8645	0.109494585	0.44166959	0.380214179	SLC38A3/HOMER3/ITPR3/SLC38A1	4
hsa00500	Starch and sucrose metabolism	2/137	36/8645	0.110864432	0.44166959	0.380214179	GYS2/HK2	2
hsa05161	Hepatitis B	5/137	162/8645	0.114484637	0.447812111	0.385502009	SLC10A1/MAPK13/YWHAZ/MMP9/E2F3	5
hsa01250	Biosynthesis of nucleotide sugars	2/137	37/8645	0.116032288	0.447812111	0.385502009	UAP1L1/HK2	2
hsa05133	Pertussis	3/137	76/8645	0.119292629	0.45331199	0.390236616	C4BPB/MAPK13/CXCL5	3
hsa05140	Leishmaniasis	3/137	77/8645	0.122767366	0.456649335	0.393109592	MAPK13/MARCKSL1/IFNGR2	3
hsa04071	Sphingolipid signaling pathway	4/137	121/8645	0.125465321	0.456649335	0.393109592	KNG1/SPHK1/ABCC1/MAPK13	4
hsa04022	cGMP-PKG signaling pathway	5/137	167/8645	0.125717226	0.456649335	0.393109592	KNG1/KCNJ8/ITPR3/VASP/RGS2	5
hsa04216	Ferroptosis	2/137	41/8645	0.137274947	0.491404521	0.423028823	TF/ACSL1	2
hsa00130	Ubiquinone and other terpenoid-quinone biosynthesis	1/137	11/8645	0.161230187	0.56891223	0.489751845	HPD	1
hsa04930	Type II diabetes mellitus	2/137	46/8645	0.164891049	0.569196319	0.489996405	SLC2A2/HK2	2
hsa04380	Osteoclast differentiation	4/137	135/8645	0.166195951	0.569196319	0.489996405	ITPR3/MAPK13/IFNGR2/SYK	4
hsa04210	Apoptosis	4/137	136/8645	0.169272006	0.569196319	0.489996405	ITPR3/LMNB2/PMAIP1/BAK1	4
hsa04973	Carbohydrate digestion and absorption	2/137	47/8645	0.170528452	0.569196319	0.489996405	SLC2A2/HK2	2
hsa00520	Amino sugar and nucleotide sugar metabolism	2/137	49/8645	0.181897188	0.594139938	0.511469284	UAP1L1/HK2	2
hsa04912	GnRH signaling pathway	3/137	93/8645	0.182812289	0.594139938	0.511469284	ITPR3/MAPK13/MMP14	3
hsa00330	Arginine and proline metabolism	2/137	50/8645	0.187623771	0.601858071	0.51811349	ALDH7A1/ALDH2	2
hsa05167	Kaposi sarcoma-associated herpesvirus infection	5/137	194/8645	0.194242981	0.609202207	0.524435738	ITPR3/MAPK13/SYK/BAK1/E2F3	5
hsa05150	Staphylococcus aureus infection	3/137	96/8645	0.19484605	0.609202207	0.524435738	PLG/MASP2/KRT19	3
hsa01522	Endocrine resistance	3/137	98/8645	0.20297615	0.626688863	0.539489241	MAPK13/MMP9/E2F3	3
hsa05142	Chagas disease	3/137	102/8645	0.219466304	0.639432618	0.550459786	KNG1/MAPK13/IFNGR2	3
hsa05146	Amoebiasis	3/137	102/8645	0.219466304	0.639432618	0.550459786	C8A/C8B/LAMB1	3
hsa04974	Protein digestion and absorption	3/137	103/8645	0.223632253	0.639432618	0.550459786	CPB2/SLC1A5/SLC7A7	3
hsa05205	Proteoglycans in cancer	5/137	205/8645	0.225336325	0.639432618	0.550459786	PLAUR/ITPR3/MAPK13/FLNA/MMP9	5
hsa00360	Phenylalanine metabolism	1/137	16/8645	0.225711964	0.639432618	0.550459786	HPD	1
hsa00430	Taurine and hypotaurine metabolism	1/137	16/8645	0.225711964	0.639432618	0.550459786	FMO3	1
hsa00603	Glycosphingolipid biosynthesis - globo and isoglobo series	1/137	16/8645	0.225711964	0.639432618	0.550459786	B3GALNT1	1
hsa04625	C-type lectin receptor signaling pathway	3/137	104/8645	0.22781405	0.639432618	0.550459786	ITPR3/MAPK13/SYK	3
hsa00910	Nitrogen metabolism	1/137	17/8645	0.238005099	0.658774784	0.567110617	CPS1	1
hsa04370	VEGF signaling pathway	2/137	59/8645	0.240039395	0.658774784	0.567110617	SPHK1/MAPK13	2
hsa00061	Fatty acid biosynthesis	1/137	18/8645	0.250104461	0.678854967	0.584396775	ACSL1	1
hsa05145	Toxoplasmosis	3/137	111/8645	0.257468543	0.691247067	0.595064596	LAMB1/MAPK13/IFNGR2	3
hsa00561	Glycerolipid metabolism	2/137	63/8645	0.263607417	0.700118622	0.602701733	ALDH7A1/ALDH2	2
hsa00670	One carbon pool by folate	1/137	20/8645	0.273733952	0.706655089	0.608328693	MTHFD1	1
hsa04670	Leukocyte transendothelial migration	3/137	115/8645	0.27465137	0.706655089	0.608328693	MAPK13/VASP/MMP9	3
hsa04726	Serotonergic synapse	3/137	115/8645	0.27465137	0.706655089	0.608328693	CYP2J2/ITPR3/PTGS1	3
hsa04664	Fc epsilon RI signaling pathway	2/137	68/8645	0.293077011	0.737327685	0.634733401	MAPK13/SYK	2
hsa00220	Arginine biosynthesis	1/137	22/8645	0.296624133	0.737327685	0.634733401	CPS1	1
hsa04917	Prolactin signaling pathway	2/137	70/8645	0.304831134	0.737327685	0.634733401	SLC2A2/MAPK13	2
hsa05120	Epithelial cell signaling in Helicobacter pylori infection	2/137	70/8645	0.304831134	0.737327685	0.634733401	MAPK13/ADAM17	2
hsa05204	Chemical carcinogenesis - DNA adducts	2/137	70/8645	0.304831134	0.737327685	0.634733401	SULT2A1/EPHX1	2
hsa00900	Terpenoid backbone biosynthesis	1/137	23/8645	0.307799188	0.737327685	0.634733401	HMGCS2	1
hsa05218	Melanoma	2/137	72/8645	0.316550554	0.737327685	0.634733401	BAK1/E2F3	2
hsa05223	Non-small cell lung cancer	2/137	72/8645	0.316550554	0.737327685	0.634733401	BAK1/E2F3	2
hsa04977	Vitamin digestion and absorption	1/137	24/8645	0.318797971	0.737327685	0.634733401	ABCC1	1
hsa05152	Tuberculosis	4/137	180/8645	0.319100499	0.737327685	0.634733401	SPHK1/MAPK13/IFNGR2/SYK	4
hsa00562	Inositol phosphate metabolism	2/137	73/8645	0.322394292	0.737327685	0.634733401	ALDH6A1/MTMR2	2
hsa01524	Platinum drug resistance	2/137	73/8645	0.322394292	0.737327685	0.634733401	PMAIP1/BAK1	2
hsa05214	Glioma	2/137	75/8645	0.334044246	0.739204563	0.636349123	BAK1/E2F3	2
hsa04926	Relaxin signaling pathway	3/137	129/8645	0.335457358	0.739204563	0.636349123	MAPK13/MMP1/MMP9	3
hsa05212	Pancreatic cancer	2/137	76/8645	0.339848343	0.739204563	0.636349123	BAK1/E2F3	2
hsa05220	Chronic myeloid leukemia	2/137	76/8645	0.339848343	0.739204563	0.636349123	BAK1/E2F3	2
hsa04950	Maturity onset diabetes of the young	1/137	26/8645	0.340277724	0.739204563	0.636349123	SLC2A2	1
hsa04151	PI3K-Akt signaling pathway	7/137	359/8645	0.342361589	0.739204563	0.636349123	PCK2/GYS2/PCK1/LAMB1/ITGA3/YWHAZ/SYK	7
hsa04114	Oocyte meiosis	3/137	131/8645	0.344164068	0.739204563	0.636349123	ITPR3/MAPK13/YWHAZ	3
hsa01040	Biosynthesis of unsaturated fatty acids	1/137	27/8645	0.350764086	0.743445754	0.640000181	HSD17B4	1
hsa03018	RNA degradation	2/137	79/8645	0.35716516	0.743445754	0.640000181	PFKP/ENO2	2
hsa00601	Glycosphingolipid biosynthesis - lacto and neolacto series	1/137	28/8645	0.361084963	0.743445754	0.640000181	B3GALNT1	1
hsa00983	Drug metabolism - other enzymes	2/137	80/8645	0.362902486	0.743445754	0.640000181	DPYS/IMPDH1	2
hsa05202	Transcriptional misregulation in cancer	4/137	193/8645	0.366079721	0.743445754	0.640000181	SPINT1/ETV5/MMP9/BAK1	4
hsa05206	MicroRNAs in cancer	6/137	310/8645	0.368237139	0.743445754	0.640000181	ABCC1/KIF23/SOX4/MMP9/BAK1/E2F3	6
hsa04915	Estrogen signaling pathway	3/137	137/8645	0.370217926	0.743445754	0.640000181	ITPR3/KRT19/MMP9	3
hsa05322	Systemic lupus erythematosus	3/137	137/8645	0.370217926	0.743445754	0.640000181	C8A/C6/C8B	3
hsa00591	Linoleic acid metabolism	1/137	30/8645	0.381240594	0.753331414	0.648510316	CYP2J2	1
hsa01523	Antifolate resistance	1/137	30/8645	0.381240594	0.753331414	0.648510316	ABCC1	1
hsa04911	Insulin secretion	2/137	86/8645	0.396900183	0.76236604	0.656287833	SLC2A2/ITPR3	2
hsa05210	Colorectal cancer	2/137	86/8645	0.396900183	0.76236604	0.656287833	PMAIP1/BAK1	2
hsa05169	Epstein-Barr virus infection	4/137	202/8645	0.398577442	0.76236604	0.656287833	MAPK13/SYK/BAK1/E2F3	4
hsa04510	Focal adhesion	4/137	203/8645	0.402175562	0.76236604	0.656287833	LAMB1/ITGA3/VASP/FLNA	4
hsa05415	Diabetic cardiomyopathy	4/137	203/8645	0.402175562	0.76236604	0.656287833	GYS2/MAPK13/G6PD/MMP9	4
hsa05203	Viral carcinogenesis	4/137	204/8645	0.405770117	0.76236604	0.656287833	YWHAZ/PMAIP1/SYK/BAK1	4
hsa01210	2-Oxocarboxylic acid metabolism	1/137	33/8645	0.410296425	0.76236604	0.656287833	AGXT	1
hsa04512	ECM-receptor interaction	2/137	89/8645	0.413591293	0.76236604	0.656287833	LAMB1/ITGA3	2
hsa05235	PD-L1 expression and PD-1 checkpoint pathway in cancer	2/137	89/8645	0.413591293	0.76236604	0.656287833	MAPK13/IFNGR2	2
hsa04072	Phospholipase D signaling pathway	3/137	148/8645	0.417442668	0.763765474	0.657492545	F2/SPHK1/SYK	3
hsa04658	Th1 and Th2 cell differentiation	2/137	92/8645	0.430053533	0.766657615	0.659982264	MAPK13/IFNGR2	2
hsa05020	Prion disease	5/137	272/8645	0.432970841	0.766657615	0.659982264	C8A/C6/C8B/ITPR3/MAPK13	5
hsa05323	Rheumatoid arthritis	2/137	93/8645	0.435487407	0.766657615	0.659982264	CXCL5/MMP1	2
hsa00512	Mucin type O-glycan biosynthesis	1/137	36/8645	0.437997339	0.766657615	0.659982264	GCNT3	1
hsa05417	Lipid and atherosclerosis	4/137	215/8645	0.445000941	0.766657615	0.659982264	CYP2J2/MAPK13/MMP1/MMP9	4
hsa00760	Nicotinate and nicotinamide metabolism	1/137	37/8645	0.446940813	0.766657615	0.659982264	AOX1	1
hsa05143	African trypanosomiasis	1/137	37/8645	0.446940813	0.766657615	0.659982264	KNG1	1
hsa05216	Thyroid cancer	1/137	37/8645	0.446940813	0.766657615	0.659982264	BAK1	1
hsa04218	Cellular senescence	3/137	156/8645	0.451082302	0.766657615	0.659982264	ITPR3/MAPK13/E2F3	3
hsa04110	Cell cycle	3/137	157/8645	0.455234458	0.766657615	0.659982264	TRIP13/YWHAZ/E2F3	3
hsa04070	Phosphatidylinositol signaling system	2/137	97/8645	0.456941634	0.766657615	0.659982264	ITPR3/MTMR2	2
hsa05410	Hypertrophic cardiomyopathy	2/137	97/8645	0.456941634	0.766657615	0.659982264	ITGA3/TPM4	2
hsa05160	Hepatitis C	3/137	158/8645	0.459373794	0.766657615	0.659982264	YWHAZ/BAK1/E2F3	3
hsa04061	Viral protein interaction with cytokine and cytokine receptor	2/137	100/8645	0.472724432	0.783643857	0.674604982	CCL16/CXCL5	2
hsa05163	Human cytomegalovirus infection	4/137	225/8645	0.479989546	0.790226198	0.680271434	ITPR3/MAPK13/BAK1/E2F3	4
hsa04972	Pancreatic secretion	2/137	102/8645	0.483093748	0.790226198	0.680271434	CPB2/ITPR3	2
hsa05414	Dilated cardiomyopathy	2/137	103/8645	0.4882316	0.793376349	0.682983263	ITGA3/TPM4	2
hsa04928	Parathyroid hormone synthesis, secretion and action	2/137	106/8645	0.503454248	0.812766009	0.699674979	ITPR3/MMP14	2
hsa05164	Influenza A	3/137	171/8645	0.511889607	0.818192872	0.70434673	PLG/IFNGR2/BAK1	3
hsa04659	Th17 cell differentiation	2/137	108/8645	0.513440871	0.818192872	0.70434673	MAPK13/IFNGR2	2
hsa00565	Ether lipid metabolism	1/137	50/8645	0.551120875	0.872608053	0.751190397	PAFAH1B3	1
hsa04913	Ovarian steroidogenesis	1/137	51/8645	0.558275784	0.878306488	0.756095933	CYP2J2	1
hsa04935	Growth hormone synthesis, secretion and action	2/137	120/8645	0.570545589	0.891928864	0.767822845	ITPR3/MAPK13	2
hsa00600	Sphingolipid metabolism	1/137	54/8645	0.579068239	0.898032322	0.773077046	SPHK1	1
hsa04613	Neutrophil extracellular trap formation	3/137	191/8645	0.587146213	0.898032322	0.773077046	AQP9/MAPK13/SYK	3
hsa04814	Motor proteins	3/137	193/8645	0.594259474	0.898032322	0.773077046	KIF2C/KIF23/TPM4	3
hsa00480	Glutathione metabolism	1/137	57/8645	0.598888779	0.898032322	0.773077046	G6PD	1
hsa00240	Pyrimidine metabolism	1/137	58/8645	0.605287503	0.898032322	0.773077046	DPYS	1
hsa04923	Regulation of lipolysis in adipocytes	1/137	58/8645	0.605287503	0.898032322	0.773077046	PTGS1	1
hsa05213	Endometrial cancer	1/137	58/8645	0.605287503	0.898032322	0.773077046	BAK1	1
hsa05130	Pathogenic Escherichia coli infection	3/137	198/8645	0.611696761	0.898032322	0.773077046	F2/MAPK13/BAK1	3
hsa04730	Long-term depression	1/137	60/8645	0.617782516	0.898032322	0.773077046	ITPR3	1
hsa04978	Mineral absorption	1/137	60/8645	0.617782516	0.898032322	0.773077046	TF	1
hsa04650	Natural killer cell mediated cytotoxicity	2/137	132/8645	0.622689219	0.898032322	0.773077046	IFNGR2/SYK	2
hsa04728	Dopaminergic synapse	2/137	132/8645	0.622689219	0.898032322	0.773077046	ITPR3/MAPK13	2
hsa04213	Longevity regulating pathway - multiple species	1/137	61/8645	0.623881968	0.898032322	0.773077046	CAT	1
hsa00140	Steroid hormone biosynthesis	1/137	62/8645	0.629884784	0.898032322	0.773077046	HSD17B6	1
hsa04330	Notch signaling pathway	1/137	62/8645	0.629884784	0.898032322	0.773077046	ADAM17	1
hsa05217	Basal cell carcinoma	1/137	63/8645	0.635792483	0.898032322	0.773077046	BAK1	1
hsa04929	GnRH secretion	1/137	64/8645	0.641606563	0.898032322	0.773077046	ITPR3	1
hsa04927	Cortisol synthesis and secretion	1/137	65/8645	0.647328495	0.898032322	0.773077046	ITPR3	1
hsa05321	Inflammatory bowel disease	1/137	65/8645	0.647328495	0.898032322	0.773077046	IFNGR2	1
hsa04371	Apelin signaling pathway	2/137	139/8645	0.650800751	0.898032322	0.773077046	SPHK1/ITPR3	2
hsa05418	Fluid shear stress and atherosclerosis	2/137	139/8645	0.650800751	0.898032322	0.773077046	MAPK13/MMP9	2
hsa05170	Human immunodeficiency virus 1 infection	3/137	212/8645	0.657832199	0.898618335	0.77358152	ITPR3/MAPK13/BAK1	3
hsa04720	Long-term potentiation	1/137	67/8645	0.658501695	0.898618335	0.77358152	ITPR3	1
hsa04924	Renin secretion	1/137	69/8645	0.669323412	0.90247773	0.776903906	ITPR3	1
hsa04622	RIG-I-like receptor signaling pathway	1/137	71/8645	0.679804625	0.90247773	0.776903906	MAPK13	1
hsa05224	Breast cancer	2/137	147/8645	0.68087985	0.90247773	0.776903906	BAK1/E2F3	2
hsa04723	Retrograde endocannabinoid signaling	2/137	148/8645	0.684488579	0.90247773	0.776903906	ITPR3/MAPK13	2
hsa05226	Gastric cancer	2/137	149/8645	0.688064131	0.90247773	0.776903906	BAK1/E2F3	2
hsa05208	Chemical carcinogenesis - reactive oxygen species	3/137	223/8645	0.691255761	0.90247773	0.776903906	CAT/EPHX1/MAPK13	3
hsa04115	p53 signaling pathway	1/137	74/8645	0.694911178	0.90247773	0.776903906	PMAIP1	1
hsa04060	Cytokine-cytokine receptor interaction	4/137	297/8645	0.698170494	0.90247773	0.776903906	CCL16/TNFRSF21/IFNGR2/CXCL5	4
hsa04918	Thyroid hormone synthesis	1/137	75/8645	0.699787758	0.90247773	0.776903906	ITPR3	1
hsa04971	Gastric acid secretion	1/137	76/8645	0.70458695	0.90247773	0.776903906	ITPR3	1
hsa04261	Adrenergic signaling in cardiomyocytes	2/137	154/8645	0.705449165	0.90247773	0.776903906	MAPK13/TPM4	2
hsa04921	Oxytocin signaling pathway	2/137	154/8645	0.705449165	0.90247773	0.776903906	ITPR3/RGS2	2
hsa04934	Cushing syndrome	2/137	155/8645	0.708828662	0.90247773	0.776903906	ITPR3/E2F3	2
hsa04721	Synaptic vesicle cycle	1/137	78/8645	0.713958029	0.904346836	0.778512938	SLC6A1	1
hsa04662	B cell receptor signaling pathway	1/137	84/8645	0.740336895	0.91181887	0.784945287	SYK	1
hsa05412	Arrhythmogenic right ventricular cardiomyopathy	1/137	84/8645	0.740336895	0.91181887	0.784945287	ITGA3	1
hsa04630	JAK-STAT signaling pathway	2/137	166/8645	0.743918649	0.91181887	0.784945287	AOX1/IFNGR2	2
hsa01232	Nucleotide metabolism	1/137	85/8645	0.744492233	0.91181887	0.784945287	IMPDH1	1
hsa04742	Taste transduction	1/137	86/8645	0.748581551	0.91181887	0.784945287	ITPR3	1
hsa05225	Hepatocellular carcinoma	2/137	168/8645	0.749898689	0.91181887	0.784945287	BAK1/E2F3	2
hsa04260	Cardiac muscle contraction	1/137	87/8645	0.752605891	0.91181887	0.784945287	TPM4	1
hsa05131	Shigellosis	3/137	247/8645	0.755617343	0.91181887	0.784945287	ITPR3/MAPK13/HK2	3
hsa04540	Gap junction	1/137	88/8645	0.756566278	0.91181887	0.784945287	ITPR3	1
hsa04211	Longevity regulating pathway	1/137	89/8645	0.760463721	0.91181887	0.784945287	CAT	1
hsa05132	Salmonella infection	3/137	249/8645	0.76046432	0.91181887	0.784945287	MAPK13/FLNA/BAK1	3
hsa04970	Salivary secretion	1/137	93/8645	0.775443684	0.925287874	0.796540168	ITPR3	1
hsa04713	Circadian entrainment	1/137	97/8645	0.78949325	0.931439924	0.801836201	ITPR3	1
hsa04925	Aldosterone synthesis and secretion	1/137	98/8645	0.792867071	0.931439924	0.801836201	ITPR3	1
hsa04640	Hematopoietic cell lineage	1/137	99/8645	0.796187209	0.931439924	0.801836201	ITGA3	1
hsa04621	NOD-like receptor signaling pathway	2/137	186/8645	0.798534214	0.931439924	0.801836201	ITPR3/MAPK13	2
hsa04933	AGE-RAGE signaling pathway in diabetic complications	1/137	100/8645	0.799454509	0.931439924	0.801836201	MAPK13	1
hsa04914	Progesterone-mediated oocyte maturation	1/137	102/8645	0.805833928	0.933771539	0.803843387	MAPK13	1
hsa04064	NF-kappa B signaling pathway	1/137	104/8645	0.81201185	0.933771539	0.803843387	SYK	1
hsa04062	Chemokine signaling pathway	2/137	192/8645	0.812797088	0.933771539	0.803843387	CCL16/CXCL5	2
hsa04350	TGF-beta signaling pathway	1/137	108/8645	0.823788281	0.937676062	0.807204622	TF	1
hsa04620	Toll-like receptor signaling pathway	1/137	108/8645	0.823788281	0.937676062	0.807204622	MAPK13	1
hsa04725	Cholinergic synapse	1/137	113/8645	0.837483855	0.948892258	0.816860158	ITPR3	1
hsa04015	Rap1 signaling pathway	2/137	210/8645	0.850355718	0.949489718	0.817374486	MAPK13/VASP	2
hsa04722	Neurotrophin signaling pathway	1/137	119/8645	0.852530174	0.949489718	0.817374486	MAPK13	1
hsa05207	Chemical carcinogenesis - receptor activation	2/137	212/8645	0.8540797	0.949489718	0.817374486	NR1I3/EPHX1	2
hsa04660	T cell receptor signaling pathway	1/137	121/8645	0.857231608	0.949489718	0.817374486	MAPK13	1
hsa04919	Thyroid hormone signaling pathway	1/137	121/8645	0.857231608	0.949489718	0.817374486	PFKP	1
hsa04010	MAPK signaling pathway	3/137	301/8645	0.861390909	0.949837297	0.817673701	DUSP4/MAPK13/FLNA	3
hsa00230	Purine metabolism	1/137	128/8645	0.872544965	0.957860473	0.824580505	IMPDH1	1
hsa04270	Vascular smooth muscle contraction	1/137	134/8645	0.884365157	0.958898932	0.82547447	ITPR3	1
hsa04714	Thermogenesis	2/137	232/8645	0.886949962	0.958898932	0.82547447	ACSL1/MAPK13	2
hsa05135	Yersinia infection	1/137	137/8645	0.889860448	0.958898932	0.82547447	MAPK13	1
hsa05162	Measles	1/137	138/8645	0.891633969	0.958898932	0.82547447	BAK1	1
hsa04550	Signaling pathways regulating pluripotency of stem cells	1/137	143/8645	0.900085174	0.958898932	0.82547447	MAPK13	1
hsa05017	Spinocerebellar ataxia	1/137	143/8645	0.900085174	0.958898932	0.82547447	ITPR3	1
hsa05165	Human papillomavirus infection	3/137	331/8645	0.900926227	0.958898932	0.82547447	LAMB1/ITGA3/BAK1	3
hsa04144	Endocytosis	2/137	250/8645	0.910567154	0.958898932	0.82547447	RAB31/VPS37C	2
hsa04020	Calcium signaling pathway	2/137	253/8645	0.914026767	0.958898932	0.82547447	SPHK1/ITPR3	2
hsa04932	Non-alcoholic fatty liver disease	1/137	155/8645	0.917792242	0.958898932	0.82547447	MAPK13	1
hsa04390	Hippo signaling pathway	1/137	157/8645	0.920424102	0.958898932	0.82547447	YWHAZ	1
hsa04217	Necroptosis	1/137	159/8645	0.922972299	0.958898932	0.82547447	IFNGR2	1
hsa05014	Amyotrophic lateral sclerosis	3/137	364/8645	0.932508068	0.958898932	0.82547447	CAT/ITPR3/MAPK13	3
hsa04080	Neuroactive ligand-receptor interaction	3/137	367/8645	0.934867624	0.958898932	0.82547447	KNG1/PLG/F2	3
hsa04141	Protein processing in endoplasmic reticulum	1/137	170/8645	0.935605841	0.958898932	0.82547447	BAK1	1
hsa04530	Tight junction	1/137	170/8645	0.935605841	0.958898932	0.82547447	VASP	1
hsa04360	Axon guidance	1/137	182/8645	0.947051085	0.964171819	0.830013669	PLXNA1	1
hsa05022	Pathways of neurodegeneration - multiple diseases	4/137	476/8645	0.9485577	0.964171819	0.830013669	CAT/ITPR3/MAPK13/BAK1	4
hsa05166	Human T-cell leukemia virus 1 infection	1/137	222/8645	0.972478063	0.984434761	0.847457156	E2F3	1
hsa05010	Alzheimer disease	2/137	384/8645	0.985930641	0.990659967	0.852816166	ITPR3/ADAM17	2
hsa05012	Parkinson disease	1/137	266/8645	0.986649198	0.990659967	0.852816166	ITPR3	1
hsa04740	Olfactory transduction	1/137	439/8645	0.999252	0.999252	0.860212674	RGS2	1
