# Supplementary material for: DNMT3L inhibits hepatocellular carcinoma progression through DNA methylation of CDO1: insights from big data to basic research
Source: J Transl Med. 2024 Feb 2;22:128. doi: 10.1186/s12967-024-04939-9 (PMC10837993; doi:10.1186/s12967-024-04939-9)
Supplement: Supplementary file 21 — Additional file 21: Table S8. GO analysis of the top 200 genes most associated with CDO1. [file 12967_2024_4939_MOESM21_ESM.csv]

ID	Description	GeneRatio	BgRatio	pvalue	p.adjust	qvalue	geneID	Count
GO:0044282	small molecule catabolic process	26/99	385/18903	6.20E-22	9.35E-19	6.99E-19	SULT2A1/DCXR/MAT1A/CYP27A1/PIPOX/ALDH6A1/HSD17B4/PCK2/CYP4F3/SLC27A2/HGD/EHHADH/ABAT/ACOX2/HAO1/AGXT/SORD/ADH4/CYP4A11/CRYL1/PON3/PCK1/HPD/CYP4F2/ALDH2/HSD17B6	26
GO:0046395	carboxylic acid catabolic process	22/99	243/18903	2.29E-21	1.65E-18	1.23E-18	SULT2A1/DCXR/MAT1A/PIPOX/ALDH6A1/HSD17B4/PCK2/CYP4F3/SLC27A2/HGD/EHHADH/ABAT/ACOX2/HAO1/AGXT/SORD/CYP4A11/CRYL1/PON3/PCK1/HPD/CYP4F2	22
GO:0016054	organic acid catabolic process	22/99	247/18903	3.28E-21	1.65E-18	1.23E-18	SULT2A1/DCXR/MAT1A/PIPOX/ALDH6A1/HSD17B4/PCK2/CYP4F3/SLC27A2/HGD/EHHADH/ABAT/ACOX2/HAO1/AGXT/SORD/CYP4A11/CRYL1/PON3/PCK1/HPD/CYP4F2	22
GO:0072329	monocarboxylic acid catabolic process	16/99	126/18903	4.05E-18	1.53E-15	1.14E-15	SULT2A1/DCXR/HSD17B4/PCK2/CYP4F3/SLC27A2/EHHADH/ACOX2/HAO1/AGXT/SORD/CYP4A11/CRYL1/PON3/PCK1/CYP4F2	16
GO:0006631	fatty acid metabolic process	21/99	400/18903	1.45E-15	4.37E-13	3.27E-13	RGN/APOC3/SLC27A5/HSD17B4/PCK2/CYP4F3/CYP2J2/SLC27A2/EHHADH/APOC1/ACOX2/HAO1/APOC2/ACSL1/ADH4/CYP4A11/CRYL1/PCK1/POR/CYP4F2/EPHX1	21
GO:0007596	blood coagulation	16/99	225/18903	4.48E-14	1.13E-11	8.43E-12	SERPINC1/KNG1/F12/PLG/CPB2/APOH/ABAT/F13B/F11/PROC/F9/SERPIND1/C4BPB/F5/CYP4F2/F2	16
GO:0050817	coagulation	16/99	230/18903	6.32E-14	1.27E-11	9.53E-12	SERPINC1/KNG1/F12/PLG/CPB2/APOH/ABAT/F13B/F11/PROC/F9/SERPIND1/C4BPB/F5/CYP4F2/F2	16
GO:0007599	hemostasis	16/99	231/18903	6.76E-14	1.27E-11	9.53E-12	SERPINC1/KNG1/F12/PLG/CPB2/APOH/ABAT/F13B/F11/PROC/F9/SERPIND1/C4BPB/F5/CYP4F2/F2	16
GO:0016042	lipid catabolic process	18/99	336/18903	1.36E-13	2.28E-11	1.70E-11	SULT2A1/APOC3/CYP27A1/HSD17B4/PCK2/CYP4F3/SLC27A2/EHHADH/APOC1/ACOX2/HAO1/CPS1/AADAC/APOC2/CYP4A11/PCK1/CYP4F2/HSD17B6	18
GO:0006641	triglyceride metabolic process	12/99	104/18903	2.49E-13	3.76E-11	2.81E-11	RGN/APOC3/SLC27A5/CAT/PCK2/APOH/APOC1/CPS1/AADAC/APOC2/ACSL1/PCK1	12
GO:0030193	regulation of blood coagulation	10/99	70/18903	2.98E-12	4.09E-10	3.06E-10	SERPINC1/KNG1/F12/PLG/CPB2/APOH/ABAT/F11/PROC/F2	10
GO:1900046	regulation of hemostasis	10/99	72/18903	4.00E-12	4.81E-10	3.60E-10	SERPINC1/KNG1/F12/PLG/CPB2/APOH/ABAT/F11/PROC/F2	10
GO:0030195	negative regulation of blood coagulation	9/99	50/18903	4.29E-12	4.81E-10	3.60E-10	KNG1/F12/PLG/CPB2/APOH/ABAT/F11/PROC/F2	9
GO:0006639	acylglycerol metabolic process	12/99	132/18903	4.46E-12	4.81E-10	3.60E-10	RGN/APOC3/SLC27A5/CAT/PCK2/APOH/APOC1/CPS1/AADAC/APOC2/ACSL1/PCK1	12
GO:0006638	neutral lipid metabolic process	12/99	133/18903	4.89E-12	4.89E-10	3.66E-10	RGN/APOC3/SLC27A5/CAT/PCK2/APOH/APOC1/CPS1/AADAC/APOC2/ACSL1/PCK1	12
GO:1900047	negative regulation of hemostasis	9/99	51/18903	5.19E-12	4.89E-10	3.66E-10	KNG1/F12/PLG/CPB2/APOH/ABAT/F11/PROC/F2	9
GO:0050818	regulation of coagulation	10/99	75/18903	6.10E-12	5.41E-10	4.05E-10	SERPINC1/KNG1/F12/PLG/CPB2/APOH/ABAT/F11/PROC/F2	10
GO:0006066	alcohol metabolic process	17/99	367/18903	7.10E-12	5.95E-10	4.45E-10	RBP4/ADH1B/SULT2A1/CYP27A1/CAT/PCK2/ADH6/APOC1/HAO1/HMGCS2/ADH1A/SORD/ADH4/PCK1/POR/ALDH2/HSD17B6	17
GO:1901616	organic hydroxy compound catabolic process	10/99	77/18903	8.00E-12	6.35E-10	4.75E-10	SULT2A1/CYP27A1/CYP4F3/HAO1/SORD/ADH4/CYP4A11/CYP4F2/ALDH2/HSD17B6	10
GO:0050819	negative regulation of coagulation	9/99	54/18903	8.95E-12	6.75E-10	5.05E-10	KNG1/F12/PLG/CPB2/APOH/ABAT/F11/PROC/F2	9
GO:0050878	regulation of body fluid levels	17/99	390/18903	1.85E-11	1.33E-09	9.96E-10	SERPINC1/KNG1/F12/PLG/CPB2/APOH/ABAT/F13B/F11/PROC/F9/SERPIND1/C4BPB/CYP4A11/F5/CYP4F2/F2	17
GO:0009410	response to xenobiotic stimulus	17/99	432/18903	9.17E-11	6.29E-09	4.70E-09	CPB2/SULT2A1/CAT/CYP2J2/ABAT/CPS1/HMGCS2/GLYAT/AADAC/ACSL1/SORD/PON3/POR/CYP4F2/AOX1/EPHX1/SLC10A1	17
GO:0046394	carboxylic acid biosynthetic process	15/99	326/18903	1.50E-10	9.85E-09	7.36E-09	RGN/APOC3/BHMT/SLC27A5/CYP27A1/SLC27A2/ABAT/APOC1/MTHFD1/HAO1/AGXT/CPS1/APOC2/CYP4A11/BHMT2	15
GO:0016053	organic acid biosynthetic process	15/99	328/18903	1.64E-10	1.03E-08	7.68E-09	RGN/APOC3/BHMT/SLC27A5/CYP27A1/SLC27A2/ABAT/APOC1/MTHFD1/HAO1/AGXT/CPS1/APOC2/CYP4A11/BHMT2	15
GO:0061045	negative regulation of wound healing	9/99	78/18903	2.77E-10	1.67E-08	1.25E-08	KNG1/F12/PLG/CPB2/APOH/ABAT/F11/PROC/F2	9
GO:0051917	regulation of fibrinolysis	6/99	18/18903	3.12E-10	1.81E-08	1.35E-08	F12/PLG/CPB2/APOH/F11/F2	6
GO:0006805	xenobiotic metabolic process	10/99	118/18903	5.96E-10	3.33E-08	2.49E-08	SULT2A1/CYP2J2/GLYAT/AADAC/ACSL1/PON3/POR/CYP4F2/AOX1/EPHX1	10
GO:0120254	olefinic compound metabolic process	11/99	160/18903	7.51E-10	4.03E-08	3.02E-08	RBP4/ADH1B/CYP4F3/CYP2J2/ADH6/ADH1A/ADH4/CYP4A11/CYP4F2/EPHX1/HSD17B6	11
GO:1901605	alpha-amino acid metabolic process	12/99	205/18903	7.76E-10	4.03E-08	3.02E-08	BHMT/MAT1A/PIPOX/ALDH6A1/HGD/MTHFD1/HAO1/AGXT/CPS1/GLYAT/HPD/BHMT2	12
GO:0006067	ethanol metabolic process	6/99	21/18903	9.01E-10	4.53E-08	3.39E-08	ADH1B/SULT2A1/ADH6/ADH1A/ADH4/ALDH2	6
GO:0042060	wound healing	16/99	442/18903	1.17E-09	5.67E-08	4.24E-08	SERPINC1/KNG1/F12/PLG/CPB2/APOH/ABAT/F13B/F11/PROC/F9/SERPIND1/C4BPB/F5/CYP4F2/F2	16
GO:1903035	negative regulation of response to wounding	9/99	94/18903	1.51E-09	7.10E-08	5.31E-08	KNG1/F12/PLG/CPB2/APOH/ABAT/F11/PROC/F2	9
GO:0044242	cellular lipid catabolic process	12/99	222/18903	1.92E-09	8.80E-08	6.58E-08	APOC3/HSD17B4/PCK2/SLC27A2/EHHADH/APOC1/ACOX2/HAO1/CPS1/AADAC/APOC2/PCK1	12
GO:0061041	regulation of wound healing	10/99	137/18903	2.59E-09	1.15E-07	8.57E-08	SERPINC1/KNG1/F12/PLG/CPB2/APOH/ABAT/F11/PROC/F2	10
GO:0071466	cellular response to xenobiotic stimulus	11/99	183/18903	3.12E-09	1.34E-07	1.00E-07	SULT2A1/CYP2J2/GLYAT/AADAC/ACSL1/PON3/POR/CYP4F2/AOX1/EPHX1/SLC10A1	11
GO:0006520	cellular amino acid metabolic process	13/99	289/18903	3.64E-09	1.53E-07	1.14E-07	BHMT/MAT1A/PIPOX/ALDH6A1/HGD/ABAT/MTHFD1/HAO1/AGXT/CPS1/GLYAT/HPD/BHMT2	13
GO:0042730	fibrinolysis	6/99	27/18903	4.79E-09	1.95E-07	1.46E-07	F12/PLG/CPB2/APOH/F11/F2	6
GO:0034308	primary alcohol metabolic process	9/99	108/18903	5.22E-09	2.07E-07	1.55E-07	RBP4/ADH1B/SULT2A1/ADH6/HAO1/ADH1A/ADH4/ALDH2/HSD17B6	9
GO:0000096	sulfur amino acid metabolic process	6/99	33/18903	1.75E-08	6.76E-07	5.06E-07	BHMT/MAT1A/MTHFD1/AGXT/CPS1/BHMT2	6
GO:1903034	regulation of response to wounding	10/99	172/18903	2.32E-08	8.75E-07	6.54E-07	SERPINC1/KNG1/F12/PLG/CPB2/APOH/ABAT/F11/PROC/F2	10
GO:0000038	very long-chain fatty acid metabolic process	6/99	35/18903	2.54E-08	9.35E-07	6.99E-07	SLC27A5/HSD17B4/SLC27A2/ACOX2/ACSL1/CYP4F2	6
GO:0006869	lipid transport	14/99	433/18903	5.73E-08	2.06E-06	1.54E-06	RBP4/AQP9/APOC3/SLC27A5/SLC27A2/APOH/APOC1/APOC2/ACSL1/ABCA6/CYP4A11/ABCB4/CYP4F2/SLC10A1	14
GO:0019395	fatty acid oxidation	8/99	110/18903	1.12E-07	3.93E-06	2.94E-06	HSD17B4/SLC27A2/EHHADH/ACOX2/HAO1/ADH4/POR/CYP4F2	8
GO:0001676	long-chain fatty acid metabolic process	8/99	111/18903	1.20E-07	4.13E-06	3.08E-06	SLC27A5/CYP4F3/CYP2J2/SLC27A2/ACSL1/CYP4A11/CYP4F2/EPHX1	8
GO:0015849	organic acid transport	12/99	324/18903	1.28E-07	4.29E-06	3.20E-06	AQP9/SLC27A5/SLC6A1/SLC27A2/ABAT/SLC38A4/AGXT/ACSL1/CYP4A11/SLC38A3/CYP4F2/SLC10A1	12
GO:0034440	lipid oxidation	8/99	116/18903	1.70E-07	5.45E-06	4.08E-06	HSD17B4/SLC27A2/EHHADH/ACOX2/HAO1/ADH4/POR/CYP4F2	8
GO:1901568	fatty acid derivative metabolic process	7/99	78/18903	1.70E-07	5.45E-06	4.08E-06	SLC27A5/HSD17B4/CYP4F3/HMGCS2/ACSL1/CYP4A11/CYP4F2	7
GO:0032892	positive regulation of organic acid transport	6/99	48/18903	1.82E-07	5.71E-06	4.27E-06	SLC6A1/ABAT/ACSL1/CYP4A11/SLC38A3/CYP4F2	6
GO:0008652	cellular amino acid biosynthetic process	7/99	79/18903	1.86E-07	5.72E-06	4.27E-06	BHMT/ABAT/MTHFD1/HAO1/AGXT/CPS1/BHMT2	7
GO:0006790	sulfur compound metabolic process	12/99	338/18903	2.02E-07	6.09E-06	4.55E-06	SULT2A1/BHMT/MAT1A/PIPOX/HSD17B4/MTHFD1/AGXT/CPS1/HMGCS2/GLYAT/ACSL1/BHMT2	12
GO:0010876	lipid localization	14/99	483/18903	2.19E-07	6.47E-06	4.84E-06	RBP4/AQP9/APOC3/SLC27A5/SLC27A2/APOH/APOC1/APOC2/ACSL1/ABCA6/CYP4A11/ABCB4/CYP4F2/SLC10A1	14
GO:0030194	positive regulation of blood coagulation	5/99	28/18903	3.18E-07	9.04E-06	6.76E-06	F12/PLG/CPB2/APOH/F2	5
GO:1900048	positive regulation of hemostasis	5/99	28/18903	3.18E-07	9.04E-06	6.76E-06	F12/PLG/CPB2/APOH/F2	5
GO:0046942	carboxylic acid transport	11/99	290/18903	3.49E-07	9.76E-06	7.29E-06	AQP9/SLC27A5/SLC6A1/ABAT/SLC38A4/AGXT/CYP4A11/ABCB4/SLC38A3/CYP4F2/SLC10A1	11
GO:0042572	retinol metabolic process	6/99	54/18903	3.73E-07	1.01E-05	7.51E-06	RBP4/ADH1B/ADH6/ADH1A/ADH4/HSD17B6	6
GO:0046164	alcohol catabolic process	6/99	54/18903	3.73E-07	1.01E-05	7.51E-06	SULT2A1/CYP27A1/HAO1/SORD/ADH4/ALDH2	6
GO:0050820	positive regulation of coagulation	5/99	30/18903	4.57E-07	1.21E-05	9.04E-06	F12/PLG/CPB2/APOH/F2	5
GO:0051918	negative regulation of fibrinolysis	4/99	13/18903	4.88E-07	1.27E-05	9.49E-06	PLG/CPB2/APOH/F2	4
GO:0015711	organic anion transport	12/99	372/18903	5.61E-07	1.43E-05	1.07E-05	SLC2A2/AQP9/SLC27A5/SLC6A1/ABAT/SLC38A4/AGXT/CYP4A11/ABCB4/SLC38A3/CYP4F2/SLC10A1	12
GO:0051346	negative regulation of hydrolase activity	12/99	373/18903	5.77E-07	1.45E-05	1.08E-05	SERPINC1/KNG1/RGN/APOC3/APOC1/ITIH1/ITIH3/PEBP1/SERPIND1/AHSG/POR/SPP2	12
GO:0006721	terpenoid metabolic process	7/99	101/18903	1.00E-06	2.42E-05	1.81E-05	RBP4/ADH1B/ADH6/HMGCS2/ADH1A/ADH4/HSD17B6	7
GO:0009062	fatty acid catabolic process	7/99	101/18903	1.00E-06	2.42E-05	1.81E-05	HSD17B4/PCK2/SLC27A2/EHHADH/ACOX2/HAO1/PCK1	7
GO:0008202	steroid metabolic process	11/99	323/18903	1.01E-06	2.42E-05	1.81E-05	SULT2A1/SLC27A5/CYP27A1/HSD17B4/CAT/SLC27A2/APOC1/HMGCS2/POR/BDH1/HSD17B6	11
GO:0046486	glycerolipid metabolic process	12/99	399/18903	1.17E-06	2.76E-05	2.07E-05	RGN/APOC3/SLC27A5/CAT/PCK2/APOH/APOC1/CPS1/AADAC/APOC2/ACSL1/PCK1	12
GO:0006555	methionine metabolic process	4/99	16/18903	1.23E-06	2.85E-05	2.13E-05	BHMT/MAT1A/MTHFD1/BHMT2	4
GO:0006577	amino-acid betaine metabolic process	4/99	17/18903	1.60E-06	3.60E-05	2.69E-05	BHMT/DMGDH/ALDH7A1/POR	4
GO:0072378	blood coagulation, fibrin clot formation	4/99	17/18903	1.60E-06	3.60E-05	2.69E-05	SERPINC1/F12/APOH/F13B	4
GO:0030258	lipid modification	9/99	213/18903	1.78E-06	3.95E-05	2.95E-05	HSD17B4/SLC27A2/EHHADH/APOC1/ACOX2/HAO1/ADH4/POR/CYP4F2	9
GO:1901607	alpha-amino acid biosynthetic process	6/99	71/18903	1.93E-06	4.21E-05	3.15E-05	BHMT/MTHFD1/HAO1/AGXT/CPS1/BHMT2	6
GO:0009063	cellular amino acid catabolic process	7/99	113/18903	2.14E-06	4.58E-05	3.42E-05	MAT1A/PIPOX/ALDH6A1/HGD/ABAT/AGXT/HPD	7
GO:0042180	cellular ketone metabolic process	9/99	218/18903	2.16E-06	4.58E-05	3.42E-05	RGN/APOC3/BHMT/CYP4F3/APOC1/APOC2/ADH4/CYP4F2/HSD17B6	9
GO:0045861	negative regulation of proteolysis	11/99	352/18903	2.33E-06	4.89E-05	3.65E-05	SERPINC1/KNG1/CPB2/ITIH1/ITIH3/PEBP1/SERPIND1/AHSG/POR/F2/SPP2	11
GO:0032890	regulation of organic acid transport	6/99	75/18903	2.66E-06	5.50E-05	4.11E-05	SLC6A1/ABAT/ACSL1/CYP4A11/SLC38A3/CYP4F2	6
GO:0051004	regulation of lipoprotein lipase activity	4/99	20/18903	3.22E-06	6.47E-05	4.83E-05	APOC3/APOH/APOC1/APOC2	4
GO:0072376	protein activation cascade	4/99	20/18903	3.22E-06	6.47E-05	4.83E-05	SERPINC1/F12/APOH/F13B	4
GO:0006720	isoprenoid metabolic process	7/99	121/18903	3.38E-06	6.71E-05	5.02E-05	RBP4/ADH1B/ADH6/HMGCS2/ADH1A/ADH4/HSD17B6	7
GO:0042445	hormone metabolic process	9/99	241/18903	4.90E-06	9.59E-05	7.17E-05	RBP4/ADH1B/SULT2A1/HSD17B4/ADH6/ADH1A/ADH4/POR/HSD17B6	9
GO:0009066	aspartate family amino acid metabolic process	5/99	48/18903	5.10E-06	9.73E-05	7.27E-05	BHMT/MAT1A/PIPOX/MTHFD1/BHMT2	5
GO:0046717	acid secretion	5/99	48/18903	5.10E-06	9.73E-05	7.27E-05	SLC6A1/ABAT/AGXT/ABCB4/SLC10A1	5
GO:0001523	retinoid metabolic process	6/99	87/18903	6.35E-06	0.000119691	8.95E-05	RBP4/ADH1B/ADH6/ADH1A/ADH4/HSD17B6	6
GO:1903793	positive regulation of anion transport	5/99	51/18903	6.91E-06	0.000128581	9.61E-05	SLC6A1/ABAT/CYP4A11/SLC38A3/CYP4F2	5
GO:0010951	negative regulation of endopeptidase activity	9/99	252/18903	7.03E-06	0.000129212	9.66E-05	SERPINC1/KNG1/ITIH1/ITIH3/PEBP1/SERPIND1/AHSG/POR/SPP2	9
GO:0016101	diterpenoid metabolic process	6/99	90/18903	7.73E-06	0.000140452	0.000105001	RBP4/ADH1B/ADH6/ADH1A/ADH4/HSD17B6	6
GO:0034754	cellular hormone metabolic process	7/99	141/18903	9.30E-06	0.000165797	0.000123949	RBP4/ADH1B/HSD17B4/ADH6/ADH1A/ADH4/HSD17B6	7
GO:0044070	regulation of anion transport	6/99	93/18903	9.35E-06	0.000165797	0.000123949	SLC6A1/ABAT/CYP4A11/SLC38A3/CYP4F2/SLC10A1	6
GO:0010466	negative regulation of peptidase activity	9/99	263/18903	9.90E-06	0.000173678	0.00012984	SERPINC1/KNG1/ITIH1/ITIH3/PEBP1/SERPIND1/AHSG/POR/SPP2	9
GO:1901606	alpha-amino acid catabolic process	6/99	95/18903	1.06E-05	0.000183147	0.000136919	MAT1A/PIPOX/ALDH6A1/HGD/AGXT/HPD	6
GO:0031639	plasminogen activation	4/99	27/18903	1.13E-05	0.000194053	0.000145073	F12/CPB2/APOH/F11	4
GO:0019369	arachidonic acid metabolic process	5/99	58/18903	1.31E-05	0.000221749	0.000165778	CYP4F3/CYP2J2/CYP4A11/CYP4F2/EPHX1	5
GO:1901523	icosanoid catabolic process	3/99	10/18903	1.63E-05	0.000272806	0.000203948	CYP4F3/CYP4A11/CYP4F2	3
GO:0032368	regulation of lipid transport	7/99	155/18903	1.72E-05	0.000285532	0.000213461	APOC3/APOC1/APOC2/ACSL1/CYP4A11/ABCB4/CYP4F2	7
GO:0090303	positive regulation of wound healing	5/99	62/18903	1.82E-05	0.000297978	0.000222766	F12/PLG/CPB2/APOH/F2	5
GO:0019433	triglyceride catabolic process	4/99	31/18903	2.00E-05	0.000323961	0.000242191	APOC3/CPS1/AADAC/APOC2	4
GO:0015850	organic hydroxy compound transport	9/99	292/18903	2.27E-05	0.000364657	0.000272614	RBP4/AQP9/APOC3/SLC27A5/ABAT/APOC1/APOC2/ABCB4/SLC10A1	9
GO:0031638	zymogen activation	5/99	67/18903	2.66E-05	0.000421862	0.00031538	F12/CPB2/APOH/F11/F9	5
GO:0046503	glycerolipid catabolic process	5/99	68/18903	2.86E-05	0.000448741	0.000335475	APOC3/APOC1/CPS1/AADAC/APOC2	5
GO:0009086	methionine biosynthetic process	3/99	12/18903	2.96E-05	0.000460528	0.000344287	BHMT/MTHFD1/BHMT2	3
GO:0009743	response to carbohydrate	8/99	234/18903	3.18E-05	0.000489393	0.000365866	CPB2/CAT/PCK2/SLC6A1/HMGCS2/KHK/GYS2/PCK1	8
GO:0031667	response to nutrient levels	11/99	474/18903	3.80E-05	0.00057279	0.000428213	CAT/PCK2/CPS1/HMGCS2/ACSL1/SORD/SLC38A3/PCK1/F5/POR/SLC10A1	11
GO:0002455	humoral immune response mediated by circulating immunoglobulin	6/99	119/18903	3.81E-05	0.00057279	0.000428213	HPX/C4BPB/MASP2/C8A/C6/C8B	6
GO:0033700	phospholipid efflux	3/99	13/18903	3.84E-05	0.00057279	0.000428213	APOC3/APOC1/APOC2	3
GO:1901617	organic hydroxy compound biosynthetic process	8/99	245/18903	4.41E-05	0.000651374	0.000486961	SLC27A5/CYP27A1/PCK2/SLC27A2/HMGCS2/PCK1/POR/ALDH2	8
GO:0006575	cellular modified amino acid metabolic process	7/99	180/18903	4.50E-05	0.000658684	0.000492427	SULT2A1/BHMT/DMGDH/MTHFD1/ALDH7A1/POR/BHMT2	7
GO:0006959	humoral immune response	9/99	320/18903	4.65E-05	0.000673643	0.00050361	CFHR2/HPX/C4BPB/TF/MASP2/C8A/C6/F2/C8B	9
GO:0010896	regulation of triglyceride catabolic process	3/99	14/18903	4.86E-05	0.000685511	0.000512482	APOC3/AADAC/APOC2	3
GO:0046185	aldehyde catabolic process	3/99	14/18903	4.86E-05	0.000685511	0.000512482	AGXT/ADH4/ALDH2	3
GO:0050667	homocysteine metabolic process	3/99	14/18903	4.86E-05	0.000685511	0.000512482	BHMT/MTHFD1/CPS1	3
GO:1903036	positive regulation of response to wounding	5/99	77/18903	5.22E-05	0.000714013	0.00053379	F12/PLG/CPB2/APOH/F2	5
GO:0033865	nucleoside bisphosphate metabolic process	6/99	126/18903	5.26E-05	0.000714013	0.00053379	SULT2A1/PIPOX/HSD17B4/HMGCS2/GLYAT/ACSL1	6
GO:0033875	ribonucleoside bisphosphate metabolic process	6/99	126/18903	5.26E-05	0.000714013	0.00053379	SULT2A1/PIPOX/HSD17B4/HMGCS2/GLYAT/ACSL1	6
GO:0034032	purine nucleoside bisphosphate metabolic process	6/99	126/18903	5.26E-05	0.000714013	0.00053379	SULT2A1/PIPOX/HSD17B4/HMGCS2/GLYAT/ACSL1	6
GO:1905952	regulation of lipid localization	7/99	185/18903	5.35E-05	0.00072072	0.000538804	APOC3/APOC1/APOC2/ACSL1/CYP4A11/ABCB4/CYP4F2	7
GO:0006206	pyrimidine nucleobase metabolic process	3/99	15/18903	6.06E-05	0.000782803	0.000585217	ALDH6A1/CPS1/DPYS	3
GO:0034310	primary alcohol catabolic process	3/99	15/18903	6.06E-05	0.000782803	0.000585217	SULT2A1/HAO1/ALDH2	3
GO:0042182	ketone catabolic process	3/99	15/18903	6.06E-05	0.000782803	0.000585217	CYP4F3/CYP4F2/HSD17B6	3
GO:0009069	serine family amino acid metabolic process	4/99	41/18903	6.18E-05	0.000782803	0.000585217	MTHFD1/HAO1/AGXT/GLYAT	4
GO:0019432	triglyceride biosynthetic process	4/99	41/18903	6.18E-05	0.000782803	0.000585217	RGN/PCK2/ACSL1/PCK1	4
GO:0046461	neutral lipid catabolic process	4/99	41/18903	6.18E-05	0.000782803	0.000585217	APOC3/CPS1/AADAC/APOC2	4
GO:0046464	acylglycerol catabolic process	4/99	41/18903	6.18E-05	0.000782803	0.000585217	APOC3/CPS1/AADAC/APOC2	4
GO:0006956	complement activation	6/99	132/18903	6.81E-05	0.000856123	0.00064003	CFHR2/C4BPB/MASP2/C8A/C6/C8B	6
GO:0006544	glycine metabolic process	3/99	16/18903	7.43E-05	0.000908164	0.000678936	HAO1/AGXT/GLYAT	3
GO:0070365	hepatocyte differentiation	3/99	16/18903	7.43E-05	0.000908164	0.000678936	PCK2/CPS1/PCK1	3
GO:0071548	response to dexamethasone	4/99	43/18903	7.47E-05	0.000908164	0.000678936	PCK2/CPS1/PCK1/POR	4
GO:0090207	regulation of triglyceride metabolic process	4/99	43/18903	7.47E-05	0.000908164	0.000678936	RGN/APOC3/AADAC/APOC2	4
GO:0000097	sulfur amino acid biosynthetic process	3/99	17/18903	8.98E-05	0.001066699	0.000797456	BHMT/MTHFD1/BHMT2	3
GO:0044539	long-chain fatty acid import into cell	3/99	17/18903	8.98E-05	0.001066699	0.000797456	SLC27A5/SLC27A2/ACSL1	3
GO:0060192	negative regulation of lipase activity	3/99	17/18903	8.98E-05	0.001066699	0.000797456	APOC3/APOC1/POR	3
GO:0008203	cholesterol metabolic process	6/99	139/18903	9.07E-05	0.001068896	0.000799098	SULT2A1/CYP27A1/CAT/APOC1/HMGCS2/POR	6
GO:0001889	liver development	6/99	141/18903	9.82E-05	0.001147667	0.000857987	RGN/CPB2/PCK2/CPS1/HMGCS2/PCK1	6
GO:1901654	response to ketone	7/99	205/18903	0.00010202	0.001183429	0.000884722	PCK2/CPS1/HMGCS2/ABCB4/PCK1/F5/POR	7
GO:0032369	negative regulation of lipid transport	4/99	47/18903	0.000106214	0.001222672	0.00091406	APOC3/APOC1/APOC2/CYP4F2	4
GO:0034284	response to monosaccharide	7/99	207/18903	0.00010838	0.00123154	0.00092069	CPB2/CAT/PCK2/HMGCS2/KHK/GYS2/PCK1	7
GO:0046364	monosaccharide biosynthetic process	5/99	90/18903	0.000109982	0.00123154	0.00092069	RBP4/RGN/PCK2/SORD/PCK1	5
GO:0060191	regulation of lipase activity	5/99	90/18903	0.000109982	0.00123154	0.00092069	APOC3/APOH/APOC1/APOC2/POR	5
GO:0061008	hepaticobiliary system development	6/99	144/18903	0.000110251	0.00123154	0.00092069	RGN/CPB2/PCK2/CPS1/HMGCS2/PCK1	6
GO:0008206	bile acid metabolic process	4/99	49/18903	0.000125162	0.001349172	0.00100863	SULT2A1/SLC27A5/CYP27A1/SLC27A2	4
GO:0046460	neutral lipid biosynthetic process	4/99	49/18903	0.000125162	0.001349172	0.00100863	RGN/PCK2/ACSL1/PCK1	4
GO:0046463	acylglycerol biosynthetic process	4/99	49/18903	0.000125162	0.001349172	0.00100863	RGN/PCK2/ACSL1/PCK1	4
GO:0010985	negative regulation of lipoprotein particle clearance	3/99	19/18903	0.000127044	0.001349172	0.00100863	APOC3/APOC1/APOC2	3
GO:0019373	epoxygenase P450 pathway	3/99	19/18903	0.000127044	0.001349172	0.00100863	CYP2J2/CYP4A11/CYP4F2	3
GO:0140354	lipid import into cell	3/99	19/18903	0.000127044	0.001349172	0.00100863	SLC27A5/SLC27A2/ACSL1	3
GO:1901569	fatty acid derivative catabolic process	3/99	19/18903	0.000127044	0.001349172	0.00100863	CYP4F3/CYP4A11/CYP4F2	3
GO:1902652	secondary alcohol metabolic process	6/99	149/18903	0.000132973	0.001399563	0.001046302	SULT2A1/CYP27A1/CAT/APOC1/HMGCS2/POR	6
GO:0006637	acyl-CoA metabolic process	5/99	94/18903	0.000135115	0.001399563	0.001046302	PIPOX/HSD17B4/HMGCS2/GLYAT/ACSL1	5
GO:0035383	thioester metabolic process	5/99	94/18903	0.000135115	0.001399563	0.001046302	PIPOX/HSD17B4/HMGCS2/GLYAT/ACSL1	5
GO:0042304	regulation of fatty acid biosynthetic process	4/99	50/18903	0.000135501	0.001399563	0.001046302	RGN/APOC3/APOC1/APOC2	4
GO:0072330	monocarboxylic acid biosynthetic process	7/99	218/18903	0.000149398	0.001532598	0.001145758	RGN/APOC3/SLC27A5/CYP27A1/SLC27A2/APOC1/APOC2	7
GO:0016125	sterol metabolic process	6/99	154/18903	0.000159261	0.001611854	0.001205009	SULT2A1/CYP27A1/CAT/APOC1/HMGCS2/POR	6
GO:0045834	positive regulation of lipid metabolic process	6/99	154/18903	0.000159261	0.001611854	0.001205009	RGN/APOC1/AADAC/APOC2/POR/F2	6
GO:0009067	aspartate family amino acid biosynthetic process	3/99	21/18903	0.000173053	0.001739758	0.001300629	BHMT/MTHFD1/BHMT2	3
GO:0015908	fatty acid transport	5/99	101/18903	0.000189426	0.001891754	0.001414259	SLC27A5/SLC27A2/ACSL1/CYP4A11/CYP4F2	5
GO:0009070	serine family amino acid biosynthetic process	3/99	22/18903	0.000199617	0.001967463	0.001470859	MTHFD1/HAO1/AGXT	3
GO:0019400	alditol metabolic process	3/99	22/18903	0.000199617	0.001967463	0.001470859	PCK2/SORD/PCK1	3
GO:0019318	hexose metabolic process	7/99	229/18903	0.000202197	0.001979959	0.001480201	RBP4/RGN/DCXR/PCK2/KHK/SORD/PCK1	7
GO:0097164	ammonium ion metabolic process	3/99	23/18903	0.000228688	0.002224914	0.001663328	DMGDH/ALDH7A1/ALDH2	3
GO:0006958	complement activation, classical pathway	5/99	106/18903	0.000237412	0.002294983	0.00171571	C4BPB/MASP2/C8A/C6/C8B	5
GO:0090208	positive regulation of triglyceride metabolic process	3/99	24/18903	0.000260366	0.002500845	0.001869611	RGN/AADAC/APOC2	3
GO:0019835	cytolysis	3/99	25/18903	0.000294749	0.002795481	0.002089879	C8A/C6/C8B	3
GO:2000193	positive regulation of fatty acid transport	3/99	25/18903	0.000294749	0.002795481	0.002089879	ACSL1/CYP4A11/CYP4F2	3
GO:0005996	monosaccharide metabolic process	7/99	248/18903	0.000328249	0.003040693	0.002273197	RBP4/RGN/DCXR/PCK2/KHK/SORD/PCK1	7
GO:0006063	uronic acid metabolic process	3/99	26/18903	0.000331931	0.003040693	0.002273197	DCXR/SORD/CRYL1	3
GO:0019585	glucuronate metabolic process	3/99	26/18903	0.000331931	0.003040693	0.002273197	DCXR/SORD/CRYL1	3
GO:0051957	positive regulation of amino acid transport	3/99	26/18903	0.000331931	0.003040693	0.002273197	SLC6A1/ABAT/SLC38A3	3
GO:0050994	regulation of lipid catabolic process	4/99	63/18903	0.000332702	0.003040693	0.002273197	APOC3/APOC1/AADAC/APOC2	4
GO:0070542	response to fatty acid	4/99	63/18903	0.000332702	0.003040693	0.002273197	CAT/CPS1/HMGCS2/ACSL1	4
GO:0009636	response to toxic substance	7/99	250/18903	0.000344539	0.003124045	0.002335511	CAT/SLC6A1/CPS1/GLYAT/ADH4/PON3/EPHX1	7
GO:0033559	unsaturated fatty acid metabolic process	5/99	115/18903	0.000346466	0.003124045	0.002335511	CYP4F3/CYP2J2/CYP4A11/CYP4F2/EPHX1	5
GO:0006694	steroid biosynthetic process	6/99	178/18903	0.000348037	0.003124045	0.002335511	SLC27A5/CYP27A1/SLC27A2/HMGCS2/POR/HSD17B6	6
GO:0043434	response to peptide hormone	9/99	421/18903	0.000365493	0.003261326	0.00243814	CAT/PCK2/CPS1/HMGCS2/KHK/AHSG/PCK1/KLF15/POR	9
GO:0009308	amine metabolic process	5/99	117/18903	0.000375135	0.003308261	0.002473228	BHMT/DMGDH/ABAT/ALDH7A1/ALDH2	5
GO:1905953	negative regulation of lipid localization	4/99	65/18903	0.000375141	0.003308261	0.002473228	APOC3/APOC1/APOC2/CYP4F2	4
GO:0046890	regulation of lipid biosynthetic process	6/99	182/18903	0.000391809	0.003435166	0.002568102	RGN/APOC3/APOC1/APOC2/PCK1/POR	6
GO:0052548	regulation of endopeptidase activity	9/99	428/18903	0.000412012	0.003591407	0.002684906	SERPINC1/KNG1/ITIH1/ITIH3/PEBP1/SERPIND1/AHSG/POR/SPP2	9
GO:0006006	glucose metabolic process	6/99	188/18903	0.000465417	0.004033618	0.0030155	RBP4/RGN/DCXR/PCK2/SORD/PCK1	6
GO:0032102	negative regulation of response to external stimulus	9/99	436/18903	0.000471054	0.00405914	0.00303458	KNG1/F12/PLG/CPB2/APOH/ABAT/F11/PROC/F2	9
GO:0019216	regulation of lipid metabolic process	8/99	347/18903	0.000477398	0.004090436	0.003057977	RGN/APOC3/APOC1/AADAC/APOC2/PCK1/POR/F2	8
GO:0006081	cellular aldehyde metabolic process	4/99	70/18903	0.000497991	0.004242771	0.003171861	AGXT/ADH4/ALDH7A1/ALDH2	4
GO:0032372	negative regulation of sterol transport	3/99	30/18903	0.000510511	0.004253321	0.003179748	APOC3/APOC1/APOC2	3
GO:0032375	negative regulation of cholesterol transport	3/99	30/18903	0.000510511	0.004253321	0.003179748	APOC3/APOC1/APOC2	3
GO:0034368	protein-lipid complex remodeling	3/99	30/18903	0.000510511	0.004253321	0.003179748	APOC3/APOC1/APOC2	3
GO:0034369	plasma lipoprotein particle remodeling	3/99	30/18903	0.000510511	0.004253321	0.003179748	APOC3/APOC1/APOC2	3
GO:0006690	icosanoid metabolic process	5/99	126/18903	0.000526924	0.004365938	0.00326394	CYP4F3/CYP2J2/CYP4A11/CYP4F2/EPHX1	5
GO:0032868	response to insulin	7/99	269/18903	0.000534046	0.004400774	0.003289983	CAT/PCK2/HMGCS2/KHK/AHSG/PCK1/KLF15	7
GO:0015721	bile acid and bile salt transport	3/99	31/18903	0.000563068	0.004614713	0.003449922	AQP9/SLC27A5/SLC10A1	3
GO:0045471	response to ethanol	5/99	128/18903	0.000566141	0.00461481	0.003449994	CAT/ADH6/ABAT/HMGCS2/SLC10A1	5
GO:0010038	response to metal ion	8/99	360/18903	0.00060793	0.004928812	0.003684739	CAT/SLC6A1/ABAT/CPS1/HMGCS2/KHK/TF/SORD	8
GO:0034367	protein-containing complex remodeling	3/99	32/18903	0.000618964	0.004991434	0.003731555	APOC3/APOC1/APOC2	3
GO:2000191	regulation of fatty acid transport	3/99	33/18903	0.000678283	0.005403056	0.00403928	ACSL1/CYP4A11/CYP4F2	3
GO:0006635	fatty acid beta-oxidation	4/99	76/18903	0.000680322	0.005403056	0.00403928	HSD17B4/SLC27A2/EHHADH/ACOX2	4
GO:0052547	regulation of peptidase activity	9/99	459/18903	0.000680756	0.005403056	0.00403928	SERPINC1/KNG1/ITIH1/ITIH3/PEBP1/SERPIND1/AHSG/POR/SPP2	9
GO:0009112	nucleobase metabolic process	3/99	34/18903	0.000741108	0.005760777	0.00430671	ALDH6A1/CPS1/DPYS	3
GO:0010984	regulation of lipoprotein particle clearance	3/99	34/18903	0.000741108	0.005760777	0.00430671	APOC3/APOC1/APOC2	3
GO:0033238	regulation of cellular amine metabolic process	3/99	34/18903	0.000741108	0.005760777	0.00430671	BHMT/ABAT/ALDH2	3
GO:0042573	retinoic acid metabolic process	3/99	34/18903	0.000741108	0.005760777	0.00430671	ADH1B/ADH6/ADH1A	3
GO:0010565	regulation of cellular ketone metabolic process	5/99	136/18903	0.000745297	0.00576363	0.004308842	RGN/APOC3/BHMT/APOC1/APOC2	5
GO:0006691	leukotriene metabolic process	3/99	35/18903	0.00080752	0.006212957	0.004644756	CYP4F3/CYP4A11/CYP4F2	3
GO:0043270	positive regulation of ion transport	7/99	289/18903	0.000815086	0.006239341	0.00466448	RGN/SLC6A1/ABAT/CYP4A11/SLC38A3/CYP4F2/F2	7
GO:0032371	regulation of sterol transport	4/99	81/18903	0.000864802	0.006551572	0.004897902	APOC3/APOC1/APOC2/ABCB4	4
GO:0032374	regulation of cholesterol transport	4/99	81/18903	0.000864802	0.006551572	0.004897902	APOC3/APOC1/APOC2/ABCB4	4
GO:0016051	carbohydrate biosynthetic process	6/99	212/18903	0.000873536	0.006551572	0.004897902	RBP4/RGN/PCK2/SORD/GYS2/PCK1	6
GO:0006699	bile acid biosynthetic process	3/99	36/18903	0.000877598	0.006551572	0.004897902	SLC27A5/CYP27A1/SLC27A2	3
GO:0048261	negative regulation of receptor-mediated endocytosis	3/99	36/18903	0.000877598	0.006551572	0.004897902	APOC3/APOC1/APOC2	3
GO:0051384	response to glucocorticoid	5/99	142/18903	0.000905214	0.006724444	0.005027139	PCK2/CPS1/HMGCS2/PCK1/POR	5
GO:0046165	alcohol biosynthetic process	5/99	143/18903	0.000934167	0.006905508	0.005162501	CYP27A1/PCK2/HMGCS2/PCK1/POR	5
GO:0016064	immunoglobulin mediated immune response	6/99	215/18903	0.000939472	0.006910849	0.005166494	HPX/C4BPB/MASP2/C8A/C6/C8B	6
GO:0019724	B cell mediated immunity	6/99	218/18903	0.00100918	0.007387588	0.0055229	HPX/C4BPB/MASP2/C8A/C6/C8B	6
GO:0019319	hexose biosynthetic process	4/99	86/18903	0.001082021	0.007882547	0.005892927	RBP4/PCK2/SORD/PCK1	4
GO:0044272	sulfur compound biosynthetic process	5/99	148/18903	0.001089395	0.007894161	0.00590161	BHMT/MAT1A/MTHFD1/ACSL1/BHMT2	5
GO:0051047	positive regulation of secretion	7/99	304/18903	0.001094085	0.007894161	0.00590161	RBP4/CPB2/PCK2/SLC6A1/ABAT/CYP4A11/CYP4F2	7
GO:1901661	quinone metabolic process	3/99	39/18903	0.001110606	0.007975208	0.0059622	CYP4F3/ADH4/CYP4F2	3
GO:0032370	positive regulation of lipid transport	4/99	88/18903	0.001178741	0.008262013	0.006176613	ACSL1/CYP4A11/ABCB4/CYP4F2	4
GO:0000098	sulfur amino acid catabolic process	2/99	10/18903	0.001188897	0.008262013	0.006176613	MAT1A/AGXT	2
GO:0015911	long-chain fatty acid import across plasma membrane	2/99	10/18903	0.001188897	0.008262013	0.006176613	SLC27A5/ACSL1	2
GO:0034379	very-low-density lipoprotein particle assembly	2/99	10/18903	0.001188897	0.008262013	0.006176613	APOC3/APOC1	2
GO:0051006	positive regulation of lipoprotein lipase activity	2/99	10/18903	0.001188897	0.008262013	0.006176613	APOH/APOC2	2
GO:0097267	omega-hydroxylase P450 pathway	2/99	10/18903	0.001188897	0.008262013	0.006176613	CYP4A11/CYP4F2	2
GO:1902224	ketone body metabolic process	2/99	10/18903	0.001188897	0.008262013	0.006176613	SLC27A5/HMGCS2	2
GO:0007584	response to nutrient	5/99	154/18903	0.001300033	0.008992886	0.006723008	CAT/HMGCS2/ACSL1/F5/POR	5
GO:1905039	carboxylic acid transmembrane transport	5/99	155/18903	0.001337868	0.009212349	0.006887077	SLC27A5/SLC6A1/SLC38A4/ACSL1/SLC38A3	5
GO:1903825	organic acid transmembrane transport	5/99	156/18903	0.00137651	0.009435352	0.007053792	SLC27A5/SLC6A1/SLC38A4/ACSL1/SLC38A3	5
GO:0072001	renal system development	7/99	318/18903	0.001417606	0.009673077	0.007231513	RBP4/RGN/CAT/KCNJ8/HMGCS2/CYP4A11/KLF15	7
GO:0007494	midgut development	2/99	11/18903	0.00144814	0.009792806	0.007321022	CPS1/HMGCS2	2
GO:0061365	positive regulation of triglyceride lipase activity	2/99	11/18903	0.00144814	0.009792806	0.007321022	APOH/APOC2	2
GO:0051954	positive regulation of amine transport	3/99	43/18903	0.001477187	0.009944631	0.007434525	SLC6A1/ABAT/SLC38A3	3
GO:0019217	regulation of fatty acid metabolic process	4/99	96/18903	0.001626548	0.010901486	0.008149861	RGN/APOC3/APOC1/APOC2	4
GO:0006775	fat-soluble vitamin metabolic process	3/99	45/18903	0.001685705	0.01114931	0.008335133	CYP27A1/CYP4F3/CYP4F2	3
GO:0051955	regulation of amino acid transport	3/99	45/18903	0.001685705	0.01114931	0.008335133	SLC6A1/ABAT/SLC38A3	3
GO:0071827	plasma lipoprotein particle organization	3/99	45/18903	0.001685705	0.01114931	0.008335133	APOC3/APOC1/APOC2	3
GO:0006068	ethanol catabolic process	2/99	12/18903	0.001731844	0.011160772	0.008343702	SULT2A1/ALDH2	2
GO:0014051	gamma-aminobutyric acid secretion	2/99	12/18903	0.001731844	0.011160772	0.008343702	SLC6A1/ABAT	2
GO:0032782	bile acid secretion	2/99	12/18903	0.001731844	0.011160772	0.008343702	ABCB4/SLC10A1	2
GO:0033540	fatty acid beta-oxidation using acyl-CoA oxidase	2/99	12/18903	0.001731844	0.011160772	0.008343702	EHHADH/ACOX2	2
GO:0034370	triglyceride-rich lipoprotein particle remodeling	2/99	12/18903	0.001731844	0.011160772	0.008343702	APOC3/APOC2	2
GO:0034372	very-low-density lipoprotein particle remodeling	2/99	12/18903	0.001731844	0.011160772	0.008343702	APOC3/APOC2	2
GO:0031960	response to corticosteroid	5/99	165/18903	0.001762378	0.011309219	0.008454679	PCK2/CPS1/HMGCS2/PCK1/POR	5
GO:0051604	protein maturation	7/99	336/18903	0.001938501	0.012386693	0.00926019	SERPINC1/F12/CPB2/APOH/F13B/F11/F9	7
GO:0071825	protein-lipid complex subunit organization	3/99	48/18903	0.002031509	0.012870052	0.009621545	APOC3/APOC1/APOC2	3
GO:0006534	cysteine metabolic process	2/99	13/18903	0.00203975	0.012870052	0.009621545	MTHFD1/AGXT	2
GO:0042363	fat-soluble vitamin catabolic process	2/99	13/18903	0.00203975	0.012870052	0.009621545	CYP4F3/CYP4F2	2
GO:0098657	import into cell	6/99	252/18903	0.002108926	0.013251086	0.009906403	SLC27A5/SLC6A1/SLC27A2/KCNJ8/ACSL1/SLC38A3	6
GO:0015914	phospholipid transport	4/99	104/18903	0.002180879	0.013646327	0.010201882	APOC3/APOC1/APOC2/ABCB4	4
GO:1901570	fatty acid derivative biosynthetic process	3/99	50/18903	0.002284793	0.014237472	0.010643817	SLC27A5/HMGCS2/ACSL1	3
GO:0022900	electron transport chain	5/99	176/18903	0.002335342	0.014446534	0.01080011	CYB5A/DMGDH/POR/ALDH2/HSD17B6	5
GO:0015837	amine transport	4/99	106/18903	0.002337503	0.014446534	0.01080011	AQP9/SLC6A1/ABAT/SLC38A3	4
GO:0006000	fructose metabolic process	2/99	14/18903	0.002371601	0.014597447	0.010912931	KHK/SORD	2
GO:0006766	vitamin metabolic process	4/99	110/18903	0.002673685	0.016255074	0.01215216	RGN/CYP27A1/CYP4F3/CYP4F2	4
GO:0034381	plasma lipoprotein particle clearance	3/99	53/18903	0.002700029	0.016255074	0.01215216	APOC3/APOC1/APOC2	3
GO:0001977	renal system process involved in regulation of blood volume	2/99	15/18903	0.002727144	0.016255074	0.01215216	CYP4A11/CYP4F2	2
GO:0006570	tyrosine metabolic process	2/99	15/18903	0.002727144	0.016255074	0.01215216	HGD/HPD	2
GO:0009111	vitamin catabolic process	2/99	15/18903	0.002727144	0.016255074	0.01215216	CYP4F3/CYP4F2	2
GO:0034384	high-density lipoprotein particle clearance	2/99	15/18903	0.002727144	0.016255074	0.01215216	APOC3/APOC2	2
GO:0046459	short-chain fatty acid metabolic process	2/99	15/18903	0.002727144	0.016255074	0.01215216	PCK2/PCK1	2
GO:0046500	S-adenosylmethionine metabolic process	2/99	15/18903	0.002727144	0.016255074	0.01215216	MAT1A/BHMT2	2
GO:0001655	urogenital system development	7/99	360/18903	0.002851289	0.016875431	0.012615934	RBP4/RGN/CAT/KCNJ8/HMGCS2/CYP4A11/KLF15	7
GO:0048259	regulation of receptor-mediated endocytosis	4/99	112/18903	0.002853604	0.016875431	0.012615934	APOC3/APOC1/TF/APOC2	4
GO:1905954	positive regulation of lipid localization	4/99	113/18903	0.002946599	0.017357311	0.012976183	ACSL1/CYP4A11/ABCB4/CYP4F2	4
GO:0002443	leukocyte mediated immunity	8/99	463/18903	0.002986018	0.017521069	0.013098607	HPX/AZGP1/C4BPB/MASP2/C8A/C6/F2/C8B	8
GO:0071385	cellular response to glucocorticoid stimulus	3/99	55/18903	0.003001048	0.017541011	0.013113516	PCK2/HMGCS2/PCK1	3
GO:0009259	ribonucleotide metabolic process	8/99	466/18903	0.003105706	0.017946514	0.013416666	SULT2A1/PIPOX/HSD17B4/MTHFD1/DPYS/HMGCS2/GLYAT/ACSL1	8
GO:0009074	aromatic amino acid family catabolic process	2/99	16/18903	0.003106127	0.017946514	0.013416666	HGD/HPD	2
GO:0034375	high-density lipoprotein particle remodeling	2/99	16/18903	0.003106127	0.017946514	0.013416666	APOC3/APOC1	2
GO:0045806	negative regulation of endocytosis	3/99	56/18903	0.003158977	0.018182204	0.013592867	APOC3/APOC1/APOC2	3
GO:0002449	lymphocyte mediated immunity	7/99	367/18903	0.003171402	0.018184315	0.013594445	HPX/AZGP1/C4BPB/MASP2/C8A/C6/C8B	7
GO:0019751	polyol metabolic process	4/99	118/18903	0.003442813	0.019665766	0.014701965	CYP27A1/PCK2/SORD/PCK1	4
GO:1901653	cellular response to peptide	7/99	373/18903	0.003467104	0.019729782	0.014749823	PCK2/CPS1/HMGCS2/AHSG/PCK1/KLF15/POR	7
GO:0019693	ribose phosphate metabolic process	8/99	475/18903	0.003487369	0.019740731	0.014758009	SULT2A1/PIPOX/HSD17B4/MTHFD1/DPYS/HMGCS2/GLYAT/ACSL1	8
GO:0020027	hemoglobin metabolic process	2/99	17/18903	0.0035083	0.019740731	0.014758009	CAT/HPX	2
GO:0071468	cellular response to acidic pH	2/99	17/18903	0.0035083	0.019740731	0.014758009	SLC38A3/PCK1	2
GO:0015718	monocarboxylic acid transport	4/99	119/18903	0.003548457	0.019823853	0.01482015	AQP9/SLC27A5/ABCB4/SLC10A1	4
GO:0009749	response to glucose	5/99	194/18903	0.003549364	0.019823853	0.01482015	CPB2/PCK2/KHK/GYS2/PCK1	5
GO:0002460	adaptive immune response based on somatic recombination of immune receptors built from immunoglobulin superfamily domains	7/99	375/18903	0.00357021	0.019866702	0.014852183	HPX/AZGP1/C4BPB/MASP2/C8A/C6/C8B	7
GO:0030301	cholesterol transport	4/99	121/18903	0.003766317	0.020880905	0.015610393	APOC3/APOC1/APOC2/ABCB4	4
GO:0006957	complement activation, alternative pathway	2/99	18/18903	0.003933413	0.021336644	0.0159511	C8A/C8B	2
GO:0009068	aspartate family amino acid catabolic process	2/99	18/18903	0.003933413	0.021336644	0.0159511	MAT1A/PIPOX	2
GO:0010755	regulation of plasminogen activation	2/99	18/18903	0.003933413	0.021336644	0.0159511	F12/CPB2	2
GO:0015812	gamma-aminobutyric acid transport	2/99	18/18903	0.003933413	0.021336644	0.0159511	SLC6A1/ABAT	2
GO:0042402	cellular biogenic amine catabolic process	2/99	18/18903	0.003933413	0.021336644	0.0159511	DMGDH/ALDH7A1	2
GO:1902001	fatty acid transmembrane transport	2/99	18/18903	0.003933413	0.021336644	0.0159511	SLC27A5/ACSL1	2
GO:0009746	response to hexose	5/99	199/18903	0.003954643	0.021374917	0.015979712	CPB2/PCK2/KHK/GYS2/PCK1	5
GO:0098739	import across plasma membrane	5/99	202/18903	0.004213154	0.022690841	0.016963487	SLC27A5/SLC6A1/KCNJ8/ACSL1/SLC38A3	5
GO:0002923	regulation of humoral immune response mediated by circulating immunoglobulin	2/99	19/18903	0.004381221	0.023428659	0.017515073	HPX/C4BPB	2
GO:0010544	negative regulation of platelet activation	2/99	19/18903	0.004381221	0.023428659	0.017515073	ABAT/F2	2
GO:0046173	polyol biosynthetic process	3/99	63/18903	0.004407619	0.023486534	0.01755834	CYP27A1/PCK2/PCK1	3
GO:0071384	cellular response to corticosteroid stimulus	3/99	64/18903	0.004607003	0.024462539	0.018287994	PCK2/HMGCS2/PCK1	3
GO:0044262	cellular carbohydrate metabolic process	6/99	296/18903	0.004652731	0.02461866	0.018404708	RGN/PCK2/KHK/SORD/GYS2/PCK1	6
GO:0006071	glycerol metabolic process	2/99	20/18903	0.00485148	0.02496939	0.018666911	PCK2/PCK1	2
GO:0009110	vitamin biosynthetic process	2/99	20/18903	0.00485148	0.02496939	0.018666911	RGN/CYP27A1	2
GO:0009310	amine catabolic process	2/99	20/18903	0.00485148	0.02496939	0.018666911	DMGDH/ALDH7A1	2
GO:0010288	response to lead ion	2/99	20/18903	0.00485148	0.02496939	0.018666911	CAT/SLC6A1	2
GO:0033762	response to glucagon	2/99	20/18903	0.00485148	0.02496939	0.018666911	CPS1/HMGCS2	2
GO:0042053	regulation of dopamine metabolic process	2/99	20/18903	0.00485148	0.02496939	0.018666911	ABAT/ALDH2	2
GO:0042069	regulation of catecholamine metabolic process	2/99	20/18903	0.00485148	0.02496939	0.018666911	ABAT/ALDH2	2
GO:0043691	reverse cholesterol transport	2/99	20/18903	0.00485148	0.02496939	0.018666911	APOC3/APOC2	2
GO:0042594	response to starvation	5/99	211/18903	0.005061061	0.025959453	0.019407074	PCK2/CPS1/HMGCS2/SLC38A3/PCK1	5
GO:0015909	long-chain fatty acid transport	3/99	67/18903	0.005237618	0.026773992	0.020016016	SLC27A5/SLC27A2/ACSL1	3
GO:0032305	positive regulation of icosanoid secretion	2/99	21/18903	0.005343946	0.027133569	0.020284834	CYP4A11/CYP4F2	2
GO:0043651	linoleic acid metabolic process	2/99	21/18903	0.005343946	0.027133569	0.020284834	CYP2J2/CYP4A11	2
GO:0071375	cellular response to peptide hormone stimulus	6/99	306/18903	0.005457063	0.027531216	0.020582111	PCK2/CPS1/HMGCS2/AHSG/PCK1/POR	6
GO:0032024	positive regulation of insulin secretion	3/99	68/18903	0.005458776	0.027531216	0.020582111	RBP4/PCK2/ABAT	3
GO:0015918	sterol transport	4/99	135/18903	0.005550046	0.027898231	0.020856488	APOC3/APOC1/APOC2/ABCB4	4
GO:0001822	kidney development	6/99	309/18903	0.005717108	0.028642523	0.021412915	RGN/CAT/KCNJ8/HMGCS2/CYP4A11/KLF15	6
GO:0032303	regulation of icosanoid secretion	2/99	22/18903	0.005858379	0.029060641	0.021725497	CYP4A11/CYP4F2	2
GO:0032891	negative regulation of organic acid transport	2/99	22/18903	0.005858379	0.029060641	0.021725497	ABAT/CYP4F2	2
GO:0045717	negative regulation of fatty acid biosynthetic process	2/99	22/18903	0.005858379	0.029060641	0.021725497	APOC3/APOC1	2
GO:0033344	cholesterol efflux	3/99	71/18903	0.006155637	0.030435085	0.02275302	APOC3/APOC1/APOC2	3
GO:0045723	positive regulation of fatty acid biosynthetic process	2/99	23/18903	0.00639454	0.031433071	0.023499106	RGN/APOC2	2
GO:1903317	regulation of protein maturation	3/99	72/18903	0.006399173	0.031433071	0.023499106	SERPINC1/F12/CPB2	3
GO:0014074	response to purine-containing compound	4/99	142/18903	0.00662304	0.032427094	0.024242229	AQP9/SLC6A1/CPS1/HMGCS2	4
GO:0003091	renal water homeostasis	2/99	24/18903	0.006952192	0.033819049	0.025282843	CYP4A11/CYP4F2	2
GO:1903792	negative regulation of anion transport	2/99	24/18903	0.006952192	0.033819049	0.025282843	ABAT/CYP4F2	2
GO:0006865	amino acid transport	4/99	147/18903	0.007468376	0.036213218	0.027072704	SLC6A1/ABAT/SLC38A4/SLC38A3	4
GO:0003071	renal system process involved in regulation of systemic arterial blood pressure	2/99	25/18903	0.0075311	0.036400315	0.027212577	CYP4A11/CYP4F2	2
GO:0015748	organophosphate ester transport	4/99	148/18903	0.00764557	0.036835524	0.027537936	APOC3/APOC1/APOC2/ABCB4	4
GO:0034637	cellular carbohydrate biosynthetic process	3/99	78/18903	0.007980801	0.038328176	0.02865383	PCK2/GYS2/PCK1	3
GO:0006706	steroid catabolic process	2/99	26/18903	0.00813103	0.038437599	0.028735633	CYP27A1/HSD17B6	2
GO:0034377	plasma lipoprotein particle assembly	2/99	26/18903	0.00813103	0.038437599	0.028735633	APOC3/APOC1	2
GO:0042178	xenobiotic catabolic process	2/99	26/18903	0.00813103	0.038437599	0.028735633	ACSL1/PON3	2
GO:0050995	negative regulation of lipid catabolic process	2/99	26/18903	0.00813103	0.038437599	0.028735633	APOC3/APOC1	2
GO:0051238	sequestering of metal ion	2/99	26/18903	0.00813103	0.038437599	0.028735633	CPS1/F9	2
GO:0071467	cellular response to pH	2/99	27/18903	0.008751752	0.041114151	0.030736602	SLC38A3/PCK1	2
GO:0071549	cellular response to dexamethasone stimulus	2/99	27/18903	0.008751752	0.041114151	0.030736602	PCK2/PCK1	2
GO:0062012	regulation of small molecule metabolic process	6/99	339/18903	0.008839697	0.041398332	0.030949053	RGN/APOC3/BHMT/APOC1/APOC2/POR	6
GO:0009150	purine ribonucleotide metabolic process	7/99	447/18903	0.009099209	0.042465588	0.031746925	SULT2A1/PIPOX/HSD17B4/MTHFD1/HMGCS2/GLYAT/ACSL1	7
GO:0046209	nitric oxide metabolic process	3/99	82/18903	0.009152066	0.042465588	0.031746925	RGN/CPS1/POR	3
GO:0072527	pyrimidine-containing compound metabolic process	3/99	82/18903	0.009152066	0.042465588	0.031746925	ALDH6A1/CPS1/DPYS	3
GO:0050996	positive regulation of lipid catabolic process	2/99	28/18903	0.009393036	0.043449993	0.032482858	AADAC/APOC2	2
GO:0006094	gluconeogenesis	3/99	83/18903	0.009459734	0.043491705	0.032514041	RBP4/PCK2/PCK1	3
GO:2001057	reactive nitrogen species metabolic process	3/99	83/18903	0.009459734	0.043491705	0.032514041	RGN/CPS1/POR	3
GO:0001678	cellular glucose homeostasis	4/99	158/18903	0.00957155	0.043872029	0.032798369	CPB2/PCK2/PCK1/KLF15	4
GO:0097006	regulation of plasma lipoprotein particle levels	3/99	84/18903	0.00977339	0.044661433	0.033388521	APOC3/APOC1/APOC2	3
GO:0042593	glucose homeostasis	5/99	248/18903	0.009835079	0.04480755	0.033497756	RBP4/CPB2/PCK2/PCK1/KLF15	5
GO:0033500	carbohydrate homeostasis	5/99	249/18903	0.009995921	0.045260944	0.03383671	RBP4/CPB2/PCK2/PCK1/KLF15	5
GO:0051873	killing by host of symbiont cells	2/99	29/18903	0.010054653	0.045260944	0.03383671	CFHR2/F2	2
GO:0065005	protein-lipid complex assembly	2/99	29/18903	0.010054653	0.045260944	0.03383671	APOC3/APOC1	2
GO:0097421	liver regeneration	2/99	29/18903	0.010054653	0.045260944	0.03383671	RGN/CPB2	2
GO:0016485	protein processing	5/99	250/18903	0.010158566	0.045592611	0.034084661	F12/CPB2/APOH/F11/F9	5
GO:0097305	response to alcohol	5/99	253/18903	0.010657407	0.047127243	0.03523194	CAT/ADH6/ABAT/HMGCS2/SLC10A1	5
GO:0008209	androgen metabolic process	2/99	30/18903	0.010736377	0.047127243	0.03523194	HSD17B4/HSD17B6	2
GO:0009072	aromatic amino acid family metabolic process	2/99	30/18903	0.010736377	0.047127243	0.03523194	HGD/HPD	2
GO:0010447	response to acidic pH	2/99	30/18903	0.010736377	0.047127243	0.03523194	SLC38A3/PCK1	2
GO:0043094	cellular metabolic compound salvage	2/99	30/18903	0.010736377	0.047127243	0.03523194	BHMT/BHMT2	2
GO:0045940	positive regulation of steroid metabolic process	2/99	30/18903	0.010736377	0.047127243	0.03523194	APOC1/POR	2
GO:0010232	vascular transport	3/99	87/18903	0.010750512	0.047127243	0.03523194	SLC6A1/KCNJ8/SLC38A3	3
GO:0150104	transport across blood-brain barrier	3/99	87/18903	0.010750512	0.047127243	0.03523194	SLC6A1/KCNJ8/SLC38A3	3
GO:0006633	fatty acid biosynthetic process	4/99	164/18903	0.010866009	0.047495481	0.035507232	RGN/APOC3/APOC1/APOC2	4
GO:0006814	sodium ion transport	5/99	255/18903	0.01099915	0.047938492	0.035838423	SLC6A1/SLC38A4/SLC38A3/PON3/SLC10A1	5
GO:0046889	positive regulation of lipid biosynthetic process	3/99	88/18903	0.011088339	0.04818794	0.036024908	RGN/APOC2/POR	3
GO:0010039	response to iron ion	2/99	31/18903	0.011437984	0.049564599	0.037054087	ABAT/TF	2
GO:0051591	response to cAMP	3/99	90/18903	0.01178229	0.050910295	0.038060118	AQP9/CPS1/HMGCS2	3
GO:0090277	positive regulation of peptide hormone secretion	3/99	92/18903	0.012500754	0.05386039	0.040265585	RBP4/PCK2/ABAT	3
GO:0006163	purine nucleotide metabolic process	7/99	476/18903	0.012545922	0.053900996	0.040295942	SULT2A1/PIPOX/HSD17B4/MTHFD1/HMGCS2/GLYAT/ACSL1	7
GO:0006084	acetyl-CoA metabolic process	2/99	33/18903	0.01289996	0.055108045	0.041198322	PIPOX/HMGCS2	2
GO:0042219	cellular modified amino acid catabolic process	2/99	33/18903	0.01289996	0.055108045	0.041198322	BHMT/DMGDH	2
GO:0002793	positive regulation of peptide secretion	3/99	94/18903	0.013243861	0.056349887	0.042126713	RBP4/PCK2/ABAT	3
GO:0055088	lipid homeostasis	4/99	174/18903	0.013265391	0.056349887	0.042126713	APOC3/ACOX2/APOC2/ABCB4	4
GO:0043648	dicarboxylic acid metabolic process	3/99	95/18903	0.013624694	0.057713591	0.043146207	PCK2/MTHFD1/PCK1	3
GO:0003018	vascular process in circulatory system	5/99	270/18903	0.013804065	0.058309609	0.043591785	KNG1/SLC6A1/KCNJ8/CPS1/SLC38A3	5
GO:0030212	hyaluronan metabolic process	2/99	35/18903	0.01443882	0.060651087	0.045342255	ITIH1/ITIH3	2
GO:0071398	cellular response to fatty acid	2/99	35/18903	0.01443882	0.060651087	0.045342255	CPS1/HMGCS2	2
GO:0051952	regulation of amine transport	3/99	98/18903	0.014804469	0.062014274	0.046361362	SLC6A1/ABAT/SLC38A3	3
GO:0060416	response to growth hormone	2/99	37/18903	0.016052831	0.066872015	0.04999297	CPS1/HMGCS2	2
GO:1903725	regulation of phospholipid metabolic process	2/99	37/18903	0.016052831	0.066872015	0.04999297	APOC1/APOC2	2
GO:0035337	fatty-acyl-CoA metabolic process	2/99	38/18903	0.016887485	0.069962437	0.052303344	HSD17B4/ACSL1	2
GO:0072529	pyrimidine-containing compound catabolic process	2/99	38/18903	0.016887485	0.069962437	0.052303344	ALDH6A1/DPYS	2
GO:0003333	amino acid transmembrane transport	3/99	104/18903	0.017332773	0.071610472	0.053535401	SLC6A1/SLC38A4/SLC38A3	3
GO:0006730	one-carbon metabolic process	2/99	39/18903	0.017740289	0.07269662	0.054347396	MAT1A/MTHFD1	2
GO:0044273	sulfur compound catabolic process	2/99	39/18903	0.017740289	0.07269662	0.054347396	MAT1A/AGXT	2
GO:0045922	negative regulation of fatty acid metabolic process	2/99	39/18903	0.017740289	0.07269662	0.054347396	APOC3/APOC1	2
GO:0002253	activation of immune response	6/99	397/18903	0.018056664	0.073792544	0.0551667	CFHR2/C4BPB/MASP2/C8A/C6/C8B	6
GO:0045923	positive regulation of fatty acid metabolic process	2/99	40/18903	0.018611035	0.075852543	0.056706738	RGN/APOC2	2
GO:0044106	cellular amine metabolic process	3/99	108/18903	0.019144074	0.077814728	0.058173652	BHMT/ABAT/ALDH2	3
GO:0042417	dopamine metabolic process	2/99	41/18903	0.019499515	0.079046422	0.059094456	ABAT/ALDH2	2
GO:0042886	amide transport	5/99	296/18903	0.019741237	0.079811756	0.059666613	RBP4/AQP9/PCK2/ABAT/SLC38A3	5
GO:0045833	negative regulation of lipid metabolic process	3/99	110/18903	0.020087604	0.080994938	0.060551151	APOC3/APOC1/APOC2	3
GO:0055090	acylglycerol homeostasis	2/99	42/18903	0.020405524	0.081839177	0.061182297	APOC3/APOC2	2
GO:0070328	triglyceride homeostasis	2/99	42/18903	0.020405524	0.081839177	0.061182297	APOC3/APOC2	2
GO:0018958	phenol-containing compound metabolic process	3/99	111/18903	0.020568853	0.082275412	0.061508423	SULT2A1/ABAT/ALDH2	3
GO:0002526	acute inflammatory response	3/99	114/18903	0.022050568	0.087968932	0.065764851	F12/AHSG/F2	3
GO:0051702	biological process involved in interaction with symbiont	3/99	116/18903	0.023070031	0.091793159	0.068623812	PLG/CFHR2/F2	3
GO:0009268	response to pH	2/99	45/18903	0.023226691	0.092173288	0.068907994	SLC38A3/PCK1	2
GO:0032869	cellular response to insulin stimulus	4/99	208/18903	0.023841332	0.094364115	0.070545838	PCK2/HMGCS2/AHSG/PCK1	4
GO:0002920	regulation of humoral immune response	2/99	46/18903	0.02420079	0.095081129	0.071081872	HPX/C4BPB	2
GO:0042398	cellular modified amino acid biosynthetic process	2/99	46/18903	0.02420079	0.095081129	0.071081872	MTHFD1/ALDH7A1	2
GO:0030100	regulation of endocytosis	4/99	209/18903	0.02421164	0.095081129	0.071081872	APOC3/APOC1/TF/APOC2	4
GO:0051180	vitamin transport	2/99	47/18903	0.025191414	0.098671824	0.073766245	SLC2A2/AFM	2
GO:0006953	acute-phase response	2/99	48/18903	0.026198366	0.101822516	0.076121677	AHSG/F2	2
GO:0032309	icosanoid secretion	2/99	48/18903	0.026198366	0.101822516	0.076121677	CYP4A11/CYP4F2	2
GO:0042220	response to cocaine	2/99	48/18903	0.026198366	0.101822516	0.076121677	SLC6A1/ABAT	2
GO:0046887	positive regulation of hormone secretion	3/99	123/18903	0.026837509	0.104038468	0.077778304	RBP4/PCK2/ABAT	3
GO:0042311	vasodilation	2/99	49/18903	0.027221453	0.105256284	0.078688734	KNG1/CPS1	2
GO:0003014	renal system process	3/99	125/18903	0.02797081	0.10787719	0.080648101	CYP4A11/PON3/CYP4F2	3
GO:0048732	gland development	6/99	441/18903	0.02841083	0.109294725	0.081707839	RGN/CPB2/PCK2/CPS1/HMGCS2/PCK1	6
GO:0046683	response to organophosphorus	3/99	128/18903	0.029718031	0.114032546	0.085249795	AQP9/CPS1/HMGCS2	3
GO:0050714	positive regulation of protein secretion	3/99	129/18903	0.030313019	0.115710798	0.086504443	RBP4/PCK2/ABAT	3
GO:0010043	response to zinc ion	2/99	52/18903	0.030385594	0.115710798	0.086504443	CPS1/KHK	2
GO:0010543	regulation of platelet activation	2/99	52/18903	0.030385594	0.115710798	0.086504443	ABAT/F2	2
GO:0002639	positive regulation of immunoglobulin production	2/99	53/18903	0.031471303	0.119543387	0.089369655	RBP4/HPX	2
GO:0034219	carbohydrate transmembrane transport	3/99	132/18903	0.032135632	0.121760135	0.091026877	SLC2A2/AQP9/KLF15	3
GO:0009395	phospholipid catabolic process	2/99	54/18903	0.032572196	0.12310494	0.092032243	APOC1/APOC2	2
GO:0048545	response to steroid hormone	5/99	339/18903	0.032848858	0.123840194	0.092581912	PCK2/CPS1/HMGCS2/PCK1/POR	5
GO:0006584	catecholamine metabolic process	2/99	55/18903	0.033688088	0.125746626	0.094007145	ABAT/ALDH2	2
GO:0009712	catechol-containing compound metabolic process	2/99	55/18903	0.033688088	0.125746626	0.094007145	ABAT/ALDH2	2
GO:0055078	sodium ion homeostasis	2/99	55/18903	0.033688088	0.125746626	0.094007145	CYP4A11/CYP4F2	2
GO:0071320	cellular response to cAMP	2/99	55/18903	0.033688088	0.125746626	0.094007145	AQP9/CPS1	2
GO:0071333	cellular response to glucose stimulus	3/99	136/18903	0.034653316	0.129030124	0.096461862	CPB2/PCK2/PCK1	3
GO:0071715	icosanoid transport	2/99	56/18903	0.034818796	0.129326956	0.096683771	CYP4A11/CYP4F2	2
GO:0072593	reactive oxygen species metabolic process	4/99	235/18903	0.035078393	0.129971049	0.097165289	DCXR/CAT/PON3/F2	4
GO:0071331	cellular response to hexose stimulus	3/99	138/18903	0.035949502	0.132786145	0.099269832	CPB2/PCK2/PCK1	3
GO:0034764	positive regulation of transmembrane transport	4/99	237/18903	0.036014279	0.132786145	0.099269832	RGN/ACSL1/KLF15/F2	4
GO:0006695	cholesterol biosynthetic process	2/99	58/18903	0.03712393	0.135880792	0.101583365	HMGCS2/POR	2
GO:0006826	iron ion transport	2/99	58/18903	0.03712393	0.135880792	0.101583365	HPX/TF	2
GO:1902653	secondary alcohol biosynthetic process	2/99	58/18903	0.03712393	0.135880792	0.101583365	HMGCS2/POR	2
GO:0071326	cellular response to monosaccharide stimulus	3/99	140/18903	0.037270472	0.136086858	0.101737418	CPB2/PCK2/PCK1	3
GO:0044270	cellular nitrogen compound catabolic process	6/99	474/18903	0.038348149	0.139683598	0.104426311	RGN/BHMT/ALDH6A1/DMGDH/DPYS/POR	6
GO:0046686	response to cadmium ion	2/99	60/18903	0.039486156	0.143137317	0.107008283	CAT/SORD	2
GO:0051353	positive regulation of oxidoreductase activity	2/99	60/18903	0.039486156	0.143137317	0.107008283	RGN/POR	2
GO:0051055	negative regulation of lipid biosynthetic process	2/99	63/18903	0.043133449	0.155983791	0.116612202	APOC3/APOC1	2
GO:0050796	regulation of insulin secretion	3/99	149/18903	0.043518889	0.156254037	0.116814236	RBP4/PCK2/ABAT	3
GO:2000377	regulation of reactive oxygen species metabolic process	3/99	149/18903	0.043518889	0.156254037	0.116814236	DCXR/PON3/F2	3
GO:0019439	aromatic compound catabolic process	6/99	489/18903	0.043519029	0.156254037	0.116814236	RGN/HGD/DPYS/PON3/HPD/EPHX1	6
GO:0002712	regulation of B cell mediated immunity	2/99	64/18903	0.044376237	0.158201811	0.118270375	HPX/C4BPB	2
GO:0002889	regulation of immunoglobulin mediated immune response	2/99	64/18903	0.044376237	0.158201811	0.118270375	HPX/C4BPB	2
GO:0050891	multicellular organismal water homeostasis	2/99	64/18903	0.044376237	0.158201811	0.118270375	CYP4A11/CYP4F2	2
GO:0045017	glycerolipid biosynthetic process	4/99	254/18903	0.04455182	0.158453172	0.118458291	RGN/PCK2/ACSL1/PCK1	4
GO:0015800	acidic amino acid transport	2/99	65/18903	0.045632252	0.160681425	0.120124115	SLC6A1/ABAT	2
GO:0016126	sterol biosynthetic process	2/99	65/18903	0.045632252	0.160681425	0.120124115	HMGCS2/POR	2
GO:0031100	animal organ regeneration	2/99	65/18903	0.045632252	0.160681425	0.120124115	RGN/CPB2	2
GO:0062013	positive regulation of small molecule metabolic process	3/99	152/18903	0.045711095	0.160681425	0.120124115	RGN/APOC2/POR	3
GO:0071322	cellular response to carbohydrate stimulus	3/99	152/18903	0.045711095	0.160681425	0.120124115	CPB2/PCK2/PCK1	3
GO:0006898	receptor-mediated endocytosis	4/99	257/18903	0.046166758	0.161905748	0.121039408	APOC3/APOC1/TF/APOC2	4
GO:0006879	cellular iron ion homeostasis	2/99	66/18903	0.046901324	0.164100223	0.12267998	HPX/TF	2
GO:0070613	regulation of protein processing	2/99	67/18903	0.048183284	0.167375945	0.125128882	F12/CPB2	2
GO:0002699	positive regulation of immune effector process	4/99	261/18903	0.048370499	0.167375945	0.125128882	RBP4/HPX/AZGP1/PCK1	4
GO:0008643	carbohydrate transport	3/99	156/18903	0.048717972	0.167375945	0.125128882	SLC2A2/AQP9/KLF15	3
GO:0002697	regulation of immune effector process	5/99	379/18903	0.049025565	0.167375945	0.125128882	RBP4/HPX/AZGP1/C4BPB/PCK1	5
GO:0042446	hormone biosynthetic process	2/99	68/18903	0.049477966	0.167375945	0.125128882	POR/HSD17B6	2
GO:0060193	positive regulation of lipase activity	2/99	68/18903	0.049477966	0.167375945	0.125128882	APOH/APOC2	2
GO:0030104	water homeostasis	2/99	69/18903	0.050785205	0.167375945	0.125128882	CYP4A11/CYP4F2	2
GO:0000050	urea cycle	1/99	10/18903	0.051167315	0.167375945	0.125128882	CPS1	1
GO:0003330	regulation of extracellular matrix constituent secretion	1/99	10/18903	0.051167315	0.167375945	0.125128882	CPB2	1
GO:0006547	histidine metabolic process	1/99	10/18903	0.051167315	0.167375945	0.125128882	MTHFD1	1
GO:0006702	androgen biosynthetic process	1/99	10/18903	0.051167315	0.167375945	0.125128882	HSD17B6	1
GO:0006707	cholesterol catabolic process	1/99	10/18903	0.051167315	0.167375945	0.125128882	CYP27A1	1
GO:0009396	folic acid-containing compound biosynthetic process	1/99	10/18903	0.051167315	0.167375945	0.125128882	MTHFD1	1
GO:0015851	nucleobase transport	1/99	10/18903	0.051167315	0.167375945	0.125128882	AQP9	1
GO:0016127	sterol catabolic process	1/99	10/18903	0.051167315	0.167375945	0.125128882	CYP27A1	1
GO:0030450	regulation of complement activation, classical pathway	1/99	10/18903	0.051167315	0.167375945	0.125128882	C4BPB	1
GO:0042135	neurotransmitter catabolic process	1/99	10/18903	0.051167315	0.167375945	0.125128882	ABAT	1
GO:0042368	vitamin D biosynthetic process	1/99	10/18903	0.051167315	0.167375945	0.125128882	CYP27A1	1
GO:0045542	positive regulation of cholesterol biosynthetic process	1/99	10/18903	0.051167315	0.167375945	0.125128882	POR	1
GO:0046886	positive regulation of hormone biosynthetic process	1/99	10/18903	0.051167315	0.167375945	0.125128882	POR	1
GO:0048703	embryonic viscerocranium morphogenesis	1/99	10/18903	0.051167315	0.167375945	0.125128882	MTHFD1	1
GO:0051342	regulation of cyclic-nucleotide phosphodiesterase activity	1/99	10/18903	0.051167315	0.167375945	0.125128882	RGN	1
GO:0051933	amino acid neurotransmitter reuptake	1/99	10/18903	0.051167315	0.167375945	0.125128882	SLC6A1	1
GO:0060068	vagina development	1/99	10/18903	0.051167315	0.167375945	0.125128882	RBP4	1
GO:0070472	regulation of uterine smooth muscle contraction	1/99	10/18903	0.051167315	0.167375945	0.125128882	ABAT	1
GO:0071377	cellular response to glucagon stimulus	1/99	10/18903	0.051167315	0.167375945	0.125128882	CPS1	1
GO:0071918	urea transmembrane transport	1/99	10/18903	0.051167315	0.167375945	0.125128882	AQP9	1
GO:0106120	positive regulation of sterol biosynthetic process	1/99	10/18903	0.051167315	0.167375945	0.125128882	POR	1
GO:0150172	regulation of phosphatidylcholine metabolic process	1/99	10/18903	0.051167315	0.167375945	0.125128882	APOC1	1
GO:2000048	negative regulation of cell-cell adhesion mediated by cadherin	1/99	10/18903	0.051167315	0.167375945	0.125128882	PLG	1
GO:0046434	organophosphate catabolic process	3/99	161/18903	0.052609914	0.171722404	0.12837826	APOC1/DPYS/APOC2	3
GO:2000379	positive regulation of reactive oxygen species metabolic process	2/99	71/18903	0.053436696	0.174044359	0.130114134	DCXR/F2	2
GO:0015808	L-alanine transport	1/99	11/18903	0.056139232	0.178227288	0.133241258	SLC38A3	1
GO:0015840	urea transport	1/99	11/18903	0.056139232	0.178227288	0.133241258	AQP9	1
GO:0015886	heme transport	1/99	11/18903	0.056139232	0.178227288	0.133241258	HPX	1
GO:0019532	oxalate transport	1/99	11/18903	0.056139232	0.178227288	0.133241258	AGXT	1
GO:0035112	genitalia morphogenesis	1/99	11/18903	0.056139232	0.178227288	0.133241258	RBP4	1
GO:0042428	serotonin metabolic process	1/99	11/18903	0.056139232	0.178227288	0.133241258	ALDH2	1
GO:0042762	regulation of sulfur metabolic process	1/99	11/18903	0.056139232	0.178227288	0.133241258	BHMT	1
GO:0045472	response to ether	1/99	11/18903	0.056139232	0.178227288	0.133241258	ABCB4	1
GO:0070471	uterine smooth muscle contraction	1/99	11/18903	0.056139232	0.178227288	0.133241258	ABAT	1
GO:0070944	neutrophil-mediated killing of bacterium	1/99	11/18903	0.056139232	0.178227288	0.133241258	F2	1
GO:1902884	positive regulation of response to oxidative stress	1/99	11/18903	0.056139232	0.178227288	0.133241258	ACOX2	1
GO:1903027	regulation of opsonization	1/99	11/18903	0.056139232	0.178227288	0.133241258	C4BPB	1
GO:1903532	positive regulation of secretion by cell	4/99	278/18903	0.058377301	0.183499443	0.137182677	RBP4/CPB2/PCK2/ABAT	4
GO:0005977	glycogen metabolic process	2/99	75/18903	0.05888323	0.183499443	0.137182677	KHK/GYS2	2
GO:0046323	glucose import	2/99	75/18903	0.05888323	0.183499443	0.137182677	SLC2A2/KLF15	2
GO:0007568	aging	3/99	169/18903	0.059139688	0.183499443	0.137182677	RGN/CAT/ABAT	3
GO:0002637	regulation of immunoglobulin production	2/99	76/18903	0.060273846	0.183499443	0.137182677	RBP4/HPX	2
GO:0006073	cellular glucan metabolic process	2/99	76/18903	0.060273846	0.183499443	0.137182677	KHK/GYS2	2
GO:0015807	L-amino acid transport	2/99	76/18903	0.060273846	0.183499443	0.137182677	SLC38A4/SLC38A3	2
GO:0044042	glucan metabolic process	2/99	76/18903	0.060273846	0.183499443	0.137182677	KHK/GYS2	2
GO:0001867	complement activation, lectin pathway	1/99	12/18903	0.061085358	0.183499443	0.137182677	MASP2	1
GO:0002924	negative regulation of humoral immune response mediated by circulating immunoglobulin	1/99	12/18903	0.061085358	0.183499443	0.137182677	C4BPB	1
GO:0014854	response to inactivity	1/99	12/18903	0.061085358	0.183499443	0.137182677	CAT	1
GO:0015791	polyol transmembrane transport	1/99	12/18903	0.061085358	0.183499443	0.137182677	AQP9	1
GO:0019321	pentose metabolic process	1/99	12/18903	0.061085358	0.183499443	0.137182677	DCXR	1
GO:0019627	urea metabolic process	1/99	12/18903	0.061085358	0.183499443	0.137182677	CPS1	1
GO:0031650	regulation of heat generation	1/99	12/18903	0.061085358	0.183499443	0.137182677	ABAT	1
GO:0038183	bile acid signaling pathway	1/99	12/18903	0.061085358	0.183499443	0.137182677	SLC10A1	1
GO:0042416	dopamine biosynthetic process	1/99	12/18903	0.061085358	0.183499443	0.137182677	ALDH2	1
GO:0042447	hormone catabolic process	1/99	12/18903	0.061085358	0.183499443	0.137182677	HSD17B6	1
GO:0043380	regulation of memory T cell differentiation	1/99	12/18903	0.061085358	0.183499443	0.137182677	PCK1	1
GO:0045117	azole transmembrane transport	1/99	12/18903	0.061085358	0.183499443	0.137182677	SLC38A3	1
GO:0051340	regulation of ligase activity	1/99	12/18903	0.061085358	0.183499443	0.137182677	RGN	1
GO:0070493	thrombin-activated receptor signaling pathway	1/99	12/18903	0.061085358	0.183499443	0.137182677	IQGAP2	1
GO:0070943	neutrophil-mediated killing of symbiont cell	1/99	12/18903	0.061085358	0.183499443	0.137182677	F2	1
GO:0071372	cellular response to follicle-stimulating hormone stimulus	1/99	12/18903	0.061085358	0.183499443	0.137182677	POR	1
GO:0071941	nitrogen cycle metabolic process	1/99	12/18903	0.061085358	0.183499443	0.137182677	CPS1	1
GO:0090209	negative regulation of triglyceride metabolic process	1/99	12/18903	0.061085358	0.183499443	0.137182677	APOC3	1
GO:0090331	negative regulation of platelet aggregation	1/99	12/18903	0.061085358	0.183499443	0.137182677	ABAT	1
GO:1902475	L-alpha-amino acid transmembrane transport	2/99	78/18903	0.063088768	0.189140878	0.141400168	SLC38A4/SLC38A3	2
GO:0050680	negative regulation of epithelial cell proliferation	3/99	176/18903	0.06515169	0.191785713	0.143377425	RGN/CPB2/APOH	3
GO:0001895	retina homeostasis	2/99	80/18903	0.065947593	0.191785713	0.143377425	AZGP1/TF	2
GO:0014068	positive regulation of phosphatidylinositol 3-kinase signaling	2/99	80/18903	0.065947593	0.191785713	0.143377425	CAT/F2	2
GO:0003096	renal sodium ion transport	1/99	13/18903	0.066005826	0.191785713	0.143377425	PON3	1
GO:0006521	regulation of cellular amino acid metabolic process	1/99	13/18903	0.066005826	0.191785713	0.143377425	BHMT	1
GO:0009176	pyrimidine deoxyribonucleoside monophosphate metabolic process	1/99	13/18903	0.066005826	0.191785713	0.143377425	DPYS	1
GO:0009437	carnitine metabolic process	1/99	13/18903	0.066005826	0.191785713	0.143377425	POR	1
GO:0009650	UV protection	1/99	13/18903	0.066005826	0.191785713	0.143377425	CAT	1
GO:0033604	negative regulation of catecholamine secretion	1/99	13/18903	0.066005826	0.191785713	0.143377425	ABAT	1
GO:0042362	fat-soluble vitamin biosynthetic process	1/99	13/18903	0.066005826	0.191785713	0.143377425	CYP27A1	1
GO:0043379	memory T cell differentiation	1/99	13/18903	0.066005826	0.191785713	0.143377425	PCK1	1
GO:0045916	negative regulation of complement activation	1/99	13/18903	0.066005826	0.191785713	0.143377425	C4BPB	1
GO:0060707	trophoblast giant cell differentiation	1/99	13/18903	0.066005826	0.191785713	0.143377425	PLG	1
GO:0099550	trans-synaptic signaling, modulating synaptic transmission	1/99	13/18903	0.066005826	0.191785713	0.143377425	PLG	1
GO:1901894	regulation of ATPase-coupled calcium transmembrane transporter activity	1/99	13/18903	0.066005826	0.191785713	0.143377425	RGN	1
GO:1903624	regulation of DNA catabolic process	1/99	13/18903	0.066005826	0.191785713	0.143377425	RGN	1
GO:0002706	regulation of lymphocyte mediated immunity	3/99	179/18903	0.067811574	0.195900102	0.146453308	HPX/AZGP1/C4BPB	3
GO:0048771	tissue remodeling	3/99	179/18903	0.067811574	0.195900102	0.146453308	PLG/TF/SPP2	3
GO:0090276	regulation of peptide hormone secretion	3/99	179/18903	0.067811574	0.195900102	0.146453308	RBP4/PCK2/ABAT	3
GO:0002791	regulation of peptide secretion	3/99	182/18903	0.070520549	0.197266338	0.147474695	RBP4/PCK2/ABAT	3
GO:0002822	regulation of adaptive immune response based on somatic recombination of immune receptors built from immunoglobulin superfamily domains	3/99	182/18903	0.070520549	0.197266338	0.147474695	HPX/AZGP1/C4BPB	3
GO:0002475	antigen processing and presentation via MHC class Ib	1/99	14/18903	0.070900766	0.197266338	0.147474695	AZGP1	1
GO:0006563	L-serine metabolic process	1/99	14/18903	0.070900766	0.197266338	0.147474695	AGXT	1
GO:0009158	ribonucleoside monophosphate catabolic process	1/99	14/18903	0.070900766	0.197266338	0.147474695	DPYS	1
GO:0009159	deoxyribonucleoside monophosphate catabolic process	1/99	14/18903	0.070900766	0.197266338	0.147474695	DPYS	1
GO:0009812	flavonoid metabolic process	1/99	14/18903	0.070900766	0.197266338	0.147474695	POR	1
GO:0015801	aromatic amino acid transport	1/99	14/18903	0.070900766	0.197266338	0.147474695	SLC38A3	1
GO:0034111	negative regulation of homotypic cell-cell adhesion	1/99	14/18903	0.070900766	0.197266338	0.147474695	ABAT	1
GO:0043650	dicarboxylic acid biosynthetic process	1/99	14/18903	0.070900766	0.197266338	0.147474695	MTHFD1	1
GO:0046049	UMP metabolic process	1/99	14/18903	0.070900766	0.197266338	0.147474695	DPYS	1
GO:0048148	behavioral response to cocaine	1/99	14/18903	0.070900766	0.197266338	0.147474695	ABAT	1
GO:0060009	Sertoli cell development	1/99	14/18903	0.070900766	0.197266338	0.147474695	HSD17B4	1
GO:0070278	extracellular matrix constituent secretion	1/99	14/18903	0.070900766	0.197266338	0.147474695	CPB2	1
GO:0070942	neutrophil mediated cytotoxicity	1/99	14/18903	0.070900766	0.197266338	0.147474695	F2	1
GO:0072531	pyrimidine-containing compound transmembrane transport	1/99	14/18903	0.070900766	0.197266338	0.147474695	AQP9	1
GO:0090715	immunological memory formation process	1/99	14/18903	0.070900766	0.197266338	0.147474695	PCK1	1
GO:1901160	primary amino compound metabolic process	1/99	14/18903	0.070900766	0.197266338	0.147474695	ALDH2	1
GO:1901678	iron coordination entity transport	1/99	14/18903	0.070900766	0.197266338	0.147474695	HPX	1
GO:2001140	positive regulation of phospholipid transport	1/99	14/18903	0.070900766	0.197266338	0.147474695	ABCB4	1
GO:0030073	insulin secretion	3/99	183/18903	0.071434339	0.198384869	0.1483109	RBP4/PCK2/ABAT	3
GO:0090087	regulation of peptide transport	3/99	184/18903	0.072353489	0.200568128	0.149943086	RBP4/PCK2/ABAT	3
GO:0033273	response to vitamin	2/99	86/18903	0.074775555	0.202591539	0.151455772	CAT/F5	2
GO:0009071	serine family amino acid catabolic process	1/99	15/18903	0.07577031	0.202591539	0.151455772	AGXT	1
GO:0009173	pyrimidine ribonucleoside monophosphate metabolic process	1/99	15/18903	0.07577031	0.202591539	0.151455772	DPYS	1
GO:0010867	positive regulation of triglyceride biosynthetic process	1/99	15/18903	0.07577031	0.202591539	0.151455772	RGN	1
GO:0010989	negative regulation of low-density lipoprotein particle clearance	1/99	15/18903	0.07577031	0.202591539	0.151455772	APOC3	1
GO:0032352	positive regulation of hormone metabolic process	1/99	15/18903	0.07577031	0.202591539	0.151455772	POR	1
GO:0032488	Cdc42 protein signal transduction	1/99	15/18903	0.07577031	0.202591539	0.151455772	APOC3	1
GO:0034392	negative regulation of smooth muscle cell apoptotic process	1/99	15/18903	0.07577031	0.202591539	0.151455772	APOH	1
GO:0042559	pteridine-containing compound biosynthetic process	1/99	15/18903	0.07577031	0.202591539	0.151455772	MTHFD1	1
GO:0048712	negative regulation of astrocyte differentiation	1/99	15/18903	0.07577031	0.202591539	0.151455772	F2	1
GO:0051791	medium-chain fatty acid metabolic process	1/99	15/18903	0.07577031	0.202591539	0.151455772	CYP4A11	1
GO:0051956	negative regulation of amino acid transport	1/99	15/18903	0.07577031	0.202591539	0.151455772	ABAT	1
GO:0060080	inhibitory postsynaptic potential	1/99	15/18903	0.07577031	0.202591539	0.151455772	ABAT	1
GO:0060330	regulation of response to interferon-gamma	1/99	15/18903	0.07577031	0.202591539	0.151455772	HPX	1
GO:0060334	regulation of interferon-gamma-mediated signaling pathway	1/99	15/18903	0.07577031	0.202591539	0.151455772	HPX	1
GO:0060347	heart trabecula formation	1/99	15/18903	0.07577031	0.202591539	0.151455772	RBP4	1
GO:0090205	positive regulation of cholesterol metabolic process	1/99	15/18903	0.07577031	0.202591539	0.151455772	POR	1
GO:1903727	positive regulation of phospholipid metabolic process	1/99	15/18903	0.07577031	0.202591539	0.151455772	APOC2	1
GO:2000345	regulation of hepatocyte proliferation	1/99	15/18903	0.07577031	0.202591539	0.151455772	CPB2	1
GO:2001138	regulation of phospholipid transport	1/99	15/18903	0.07577031	0.202591539	0.151455772	ABCB4	1
GO:0006112	energy reserve metabolic process	2/99	88/18903	0.077798159	0.206919677	0.154691452	KHK/GYS2	2
GO:0055072	iron ion homeostasis	2/99	88/18903	0.077798159	0.206919677	0.154691452	HPX/TF	2
GO:0044403	biological process involved in symbiotic interaction	4/99	307/18903	0.077800701	0.206919677	0.154691452	PLG/CFHR2/F2/SLC10A1	4
GO:0008217	regulation of blood pressure	3/99	191/18903	0.078935529	0.209568271	0.156671519	ABAT/CYP4A11/CYP4F2	3
GO:0046849	bone remodeling	2/99	89/18903	0.079323812	0.210229012	0.157165484	TF/SPP2	2
GO:0031099	regeneration	3/99	192/18903	0.079896662	0.21137573	0.158022761	PLG/RGN/CPB2	3
GO:0034638	phosphatidylcholine catabolic process	1/99	16/18903	0.080614589	0.212529372	0.158885214	APOC1	1
GO:0090030	regulation of steroid hormone biosynthetic process	1/99	16/18903	0.080614589	0.212529372	0.158885214	POR	1
GO:0002713	negative regulation of B cell mediated immunity	1/99	17/18903	0.085433732	0.218210582	0.16313244	C4BPB	1
GO:0002890	negative regulation of immunoglobulin mediated immune response	1/99	17/18903	0.085433732	0.218210582	0.16313244	C4BPB	1
GO:0002921	negative regulation of humoral immune response	1/99	17/18903	0.085433732	0.218210582	0.16313244	C4BPB	1
GO:0008228	opsonization	1/99	17/18903	0.085433732	0.218210582	0.16313244	C4BPB	1
GO:0009642	response to light intensity	1/99	17/18903	0.085433732	0.218210582	0.16313244	CAT	1
GO:0016114	terpenoid biosynthetic process	1/99	17/18903	0.085433732	0.218210582	0.16313244	HMGCS2	1
GO:0019885	antigen processing and presentation of endogenous peptide antigen via MHC class I	1/99	17/18903	0.085433732	0.218210582	0.16313244	AZGP1	1
GO:0031649	heat generation	1/99	17/18903	0.085433732	0.218210582	0.16313244	ABAT	1
GO:0032328	alanine transport	1/99	17/18903	0.085433732	0.218210582	0.16313244	SLC38A3	1
GO:0033189	response to vitamin A	1/99	17/18903	0.085433732	0.218210582	0.16313244	CAT	1
GO:0045019	negative regulation of nitric oxide biosynthetic process	1/99	17/18903	0.085433732	0.218210582	0.16313244	RGN	1
GO:0090713	immunological memory process	1/99	17/18903	0.085433732	0.218210582	0.16313244	PCK1	1
GO:0098915	membrane repolarization during ventricular cardiac muscle cell action potential	1/99	17/18903	0.085433732	0.218210582	0.16313244	KCNJ8	1
GO:0110096	cellular response to aldehyde	1/99	17/18903	0.085433732	0.218210582	0.16313244	ADH4	1
GO:1901550	regulation of endothelial cell development	1/99	17/18903	0.085433732	0.218210582	0.16313244	PROC	1
GO:1903140	regulation of establishment of endothelial barrier	1/99	17/18903	0.085433732	0.218210582	0.16313244	PROC	1
GO:1904406	negative regulation of nitric oxide metabolic process	1/99	17/18903	0.085433732	0.218210582	0.16313244	RGN	1
GO:0006835	dicarboxylic acid transport	2/99	93/18903	0.085518869	0.218210582	0.16313244	ABAT/AGXT	2
GO:1904427	positive regulation of calcium ion transmembrane transport	2/99	93/18903	0.085518869	0.218210582	0.16313244	RGN/F2	2
GO:0002819	regulation of adaptive immune response	3/99	198/18903	0.085770364	0.218482617	0.163335811	HPX/AZGP1/C4BPB	3
GO:1903510	mucopolysaccharide metabolic process	2/99	95/18903	0.088669965	0.225487871	0.168572881	ITIH1/ITIH3	2
GO:0009125	nucleoside monophosphate catabolic process	1/99	18/18903	0.090227869	0.225720936	0.168747119	DPYS	1
GO:0015802	basic amino acid transport	1/99	18/18903	0.090227869	0.225720936	0.168747119	SLC38A3	1
GO:0030540	female genitalia development	1/99	18/18903	0.090227869	0.225720936	0.168747119	RBP4	1
GO:0032354	response to follicle-stimulating hormone	1/99	18/18903	0.090227869	0.225720936	0.168747119	POR	1
GO:0033033	negative regulation of myeloid cell apoptotic process	1/99	18/18903	0.090227869	0.225720936	0.168747119	APOH	1
GO:0045780	positive regulation of bone resorption	1/99	18/18903	0.090227869	0.225720936	0.168747119	TF	1
GO:0046112	nucleobase biosynthetic process	1/99	18/18903	0.090227869	0.225720936	0.168747119	CPS1	1
GO:0046653	tetrahydrofolate metabolic process	1/99	18/18903	0.090227869	0.225720936	0.168747119	MTHFD1	1
GO:0061687	detoxification of inorganic compound	1/99	18/18903	0.090227869	0.225720936	0.168747119	CAT	1
GO:0003073	regulation of systemic arterial blood pressure	2/99	96/18903	0.090258438	0.225720936	0.168747119	CYP4A11/CYP4F2	2
GO:0006576	cellular biogenic amine metabolic process	2/99	97/18903	0.091855353	0.229334225	0.171448384	ABAT/ALDH2	2
GO:0002483	antigen processing and presentation of endogenous peptide antigen	1/99	19/18903	0.094997127	0.234650698	0.175422936	AZGP1	1
GO:0003417	growth plate cartilage development	1/99	19/18903	0.094997127	0.234650698	0.175422936	POR	1
GO:0009223	pyrimidine deoxyribonucleotide catabolic process	1/99	19/18903	0.094997127	0.234650698	0.175422936	DPYS	1
GO:0035338	long-chain fatty-acyl-CoA biosynthetic process	1/99	19/18903	0.094997127	0.234650698	0.175422936	ACSL1	1
GO:0060044	negative regulation of cardiac muscle cell proliferation	1/99	19/18903	0.094997127	0.234650698	0.175422936	RBP4	1
GO:0043279	response to alkaloid	2/99	99/18903	0.09507399	0.234650698	0.175422936	SLC6A1/ABAT	2
GO:0044264	cellular polysaccharide metabolic process	2/99	99/18903	0.09507399	0.234650698	0.175422936	KHK/GYS2	2
GO:0032103	positive regulation of response to external stimulus	5/99	464/18903	0.096639405	0.237873975	0.177832631	PLG/CPB2/APOH/HPX/F2	5
GO:0042632	cholesterol homeostasis	2/99	100/18903	0.096695455	0.237873975	0.177832631	APOC3/APOC2	2
GO:0071383	cellular response to steroid hormone stimulus	3/99	209/18903	0.096999935	0.238234369	0.178102058	PCK2/HMGCS2/PCK1	3
GO:0060249	anatomical structure homeostasis	4/99	333/18903	0.097633205	0.239399795	0.178973321	RBP4/PLG/AZGP1/TF	4
GO:0055092	sterol homeostasis	2/99	101/18903	0.09832485	0.240704342	0.17994859	APOC3/APOC2	2
GO:0001780	neutrophil homeostasis	1/99	20/18903	0.099741635	0.24142919	0.18049048	MTHFD1	1
GO:0032332	positive regulation of chondrocyte differentiation	1/99	20/18903	0.099741635	0.24142919	0.18049048	POR	1
GO:0042359	vitamin D metabolic process	1/99	20/18903	0.099741635	0.24142919	0.18049048	CYP27A1	1
GO:0055093	response to hyperoxia	1/99	20/18903	0.099741635	0.24142919	0.18049048	CAT	1
GO:0060716	labyrinthine layer blood vessel development	1/99	20/18903	0.099741635	0.24142919	0.18049048	PLG	1
GO:0071371	cellular response to gonadotropin stimulus	1/99	20/18903	0.099741635	0.24142919	0.18049048	POR	1
GO:1901317	regulation of flagellated sperm motility	1/99	20/18903	0.099741635	0.24142919	0.18049048	RGN	1
GO:0019218	regulation of steroid metabolic process	2/99	102/18903	0.099962049	0.241574952	0.180599451	APOC1/POR	2
GO:0032496	response to lipopolysaccharide	4/99	339/18903	0.102518803	0.247357368	0.184922338	PCK2/KCNJ8/CPS1/HMGCS2	4
GO:0000041	transition metal ion transport	2/99	104/18903	0.103259362	0.248746194	0.185960613	HPX/TF	2
GO:0009083	branched-chain amino acid catabolic process	1/99	21/18903	0.104461519	0.248859354	0.18604521	ALDH6A1	1
GO:0030502	negative regulation of bone mineralization	1/99	21/18903	0.104461519	0.248859354	0.18604521	AHSG	1
GO:0034035	purine ribonucleoside bisphosphate metabolic process	1/99	21/18903	0.104461519	0.248859354	0.18604521	SULT2A1	1
GO:0050427	3'-phosphoadenosine 5'-phosphosulfate metabolic process	1/99	21/18903	0.104461519	0.248859354	0.18604521	SULT2A1	1
GO:0060008	Sertoli cell differentiation	1/99	21/18903	0.104461519	0.248859354	0.18604521	HSD17B4	1
GO:2000047	regulation of cell-cell adhesion mediated by cadherin	1/99	21/18903	0.104461519	0.248859354	0.18604521	PLG	1
GO:2000757	negative regulation of peptidyl-lysine acetylation	1/99	21/18903	0.104461519	0.248859354	0.18604521	KLF15	1
GO:1901655	cellular response to ketone	2/99	105/18903	0.10491923	0.249555519	0.186565657	PCK2/PCK1	2
GO:0051051	negative regulation of transport	5/99	479/18903	0.106861671	0.252855016	0.189032334	APOC3/ABAT/APOC1/APOC2/CYP4F2	5
GO:0006244	pyrimidine nucleotide catabolic process	1/99	22/18903	0.109156907	0.252855016	0.189032334	DPYS	1
GO:0006907	pinocytosis	1/99	22/18903	0.109156907	0.252855016	0.189032334	AHSG	1
GO:0007620	copulation	1/99	22/18903	0.109156907	0.252855016	0.189032334	ABAT	1
GO:0009129	pyrimidine nucleoside monophosphate metabolic process	1/99	22/18903	0.109156907	0.252855016	0.189032334	DPYS	1
GO:0009713	catechol-containing compound biosynthetic process	1/99	22/18903	0.109156907	0.252855016	0.189032334	ALDH2	1
GO:0010988	regulation of low-density lipoprotein particle clearance	1/99	22/18903	0.109156907	0.252855016	0.189032334	APOC3	1
GO:0030277	maintenance of gastrointestinal epithelium	1/99	22/18903	0.109156907	0.252855016	0.189032334	RBP4	1
GO:0030449	regulation of complement activation	1/99	22/18903	0.109156907	0.252855016	0.189032334	C4BPB	1
GO:0032780	negative regulation of ATP-dependent activity	1/99	22/18903	0.109156907	0.252855016	0.189032334	RGN	1
GO:0032928	regulation of superoxide anion generation	1/99	22/18903	0.109156907	0.252855016	0.189032334	PON3	1
GO:0042423	catecholamine biosynthetic process	1/99	22/18903	0.109156907	0.252855016	0.189032334	ALDH2	1
GO:0060065	uterus development	1/99	22/18903	0.109156907	0.252855016	0.189032334	RBP4	1
GO:0061318	renal filtration cell differentiation	1/99	22/18903	0.109156907	0.252855016	0.189032334	KLF15	1
GO:0072112	podocyte differentiation	1/99	22/18903	0.109156907	0.252855016	0.189032334	KLF15	1
GO:0072574	hepatocyte proliferation	1/99	22/18903	0.109156907	0.252855016	0.189032334	CPB2	1
GO:0072575	epithelial cell proliferation involved in liver morphogenesis	1/99	22/18903	0.109156907	0.252855016	0.189032334	CPB2	1
GO:0006090	pyruvate metabolic process	2/99	108/18903	0.109942232	0.253505943	0.189518962	PCK2/PCK1	2
GO:0051341	regulation of oxidoreductase activity	2/99	108/18903	0.109942232	0.253505943	0.189518962	RGN/POR	2
GO:0062014	negative regulation of small molecule metabolic process	2/99	108/18903	0.109942232	0.253505943	0.189518962	APOC3/APOC1	2
GO:0005976	polysaccharide metabolic process	2/99	110/18903	0.113325877	0.259686095	0.194139193	KHK/GYS2	2
GO:0010866	regulation of triglyceride biosynthetic process	1/99	23/18903	0.113827924	0.259686095	0.194139193	RGN	1
GO:0010893	positive regulation of steroid biosynthetic process	1/99	23/18903	0.113827924	0.259686095	0.194139193	POR	1
GO:0045540	regulation of cholesterol biosynthetic process	1/99	23/18903	0.113827924	0.259686095	0.194139193	POR	1
GO:0072311	glomerular epithelial cell differentiation	1/99	23/18903	0.113827924	0.259686095	0.194139193	KLF15	1
GO:0072576	liver morphogenesis	1/99	23/18903	0.113827924	0.259686095	0.194139193	CPB2	1
GO:0106118	regulation of sterol biosynthetic process	1/99	23/18903	0.113827924	0.259686095	0.194139193	POR	1
GO:0030072	peptide hormone secretion	3/99	225/18903	0.114333865	0.260446327	0.194707536	RBP4/PCK2/ABAT	3
GO:0014066	regulation of phosphatidylinositol 3-kinase signaling	2/99	111/18903	0.11502784	0.261631951	0.195593899	CAT/F2	2
GO:1904659	glucose transmembrane transport	2/99	113/18903	0.118451476	0.267454849	0.19994705	SLC2A2/KLF15	2
GO:0002922	positive regulation of humoral immune response	1/99	24/18903	0.118474695	0.267454849	0.19994705	HPX	1
GO:0042430	indole-containing compound metabolic process	1/99	24/18903	0.118474695	0.267454849	0.19994705	ALDH2	1
GO:0051923	sulfation	1/99	24/18903	0.118474695	0.267454849	0.19994705	SULT2A1	1
GO:0060706	cell differentiation involved in embryonic placenta development	1/99	24/18903	0.118474695	0.267454849	0.19994705	PLG	1
GO:0002790	peptide secretion	3/99	230/18903	0.119977924	0.269812202	0.201709388	RBP4/PCK2/ABAT	3
GO:0002824	positive regulation of adaptive immune response based on somatic recombination of immune receptors built from immunoglobulin superfamily domains	2/99	114/18903	0.120172921	0.269812202	0.201709388	HPX/AZGP1	2
GO:0002237	response to molecule of bacterial origin	4/99	360/18903	0.120480781	0.269812202	0.201709388	PCK2/KCNJ8/CPS1/HMGCS2	4
GO:0035592	establishment of protein localization to extracellular region	4/99	360/18903	0.120480781	0.269812202	0.201709388	RBP4/PCK2/ABAT/AFM	4
GO:1990748	cellular detoxification	2/99	115/18903	0.121900634	0.269812202	0.201709388	CAT/ADH4	2
GO:0006541	glutamine metabolic process	1/99	25/18903	0.123097344	0.269812202	0.201709388	CPS1	1
GO:0006833	water transport	1/99	25/18903	0.123097344	0.269812202	0.201709388	AQP9	1
GO:0009162	deoxyribonucleoside monophosphate metabolic process	1/99	25/18903	0.123097344	0.269812202	0.201709388	DPYS	1
GO:0009219	pyrimidine deoxyribonucleotide metabolic process	1/99	25/18903	0.123097344	0.269812202	0.201709388	DPYS	1
GO:0018904	ether metabolic process	1/99	25/18903	0.123097344	0.269812202	0.201709388	EPHX1	1
GO:0019755	one-carbon compound transport	1/99	25/18903	0.123097344	0.269812202	0.201709388	AQP9	1
GO:0035336	long-chain fatty-acyl-CoA metabolic process	1/99	25/18903	0.123097344	0.269812202	0.201709388	ACSL1	1
GO:0046716	muscle cell cellular homeostasis	1/99	25/18903	0.123097344	0.269812202	0.201709388	PLG	1
GO:0046835	carbohydrate phosphorylation	1/99	25/18903	0.123097344	0.269812202	0.201709388	KHK	1
GO:0046885	regulation of hormone biosynthetic process	1/99	25/18903	0.123097344	0.269812202	0.201709388	POR	1
GO:0046949	fatty-acyl-CoA biosynthetic process	1/99	25/18903	0.123097344	0.269812202	0.201709388	ACSL1	1
GO:0051788	response to misfolded protein	1/99	25/18903	0.123097344	0.269812202	0.201709388	F12	1
GO:0072530	purine-containing compound transmembrane transport	1/99	25/18903	0.123097344	0.269812202	0.201709388	AQP9	1
GO:0098719	sodium ion import across plasma membrane	1/99	25/18903	0.123097344	0.269812202	0.201709388	SLC6A1	1
GO:1901984	negative regulation of protein acetylation	1/99	25/18903	0.123097344	0.269812202	0.201709388	KLF15	1
GO:0008645	hexose transmembrane transport	2/99	116/18903	0.123634504	0.270204104	0.20200237	SLC2A2/KLF15	2
GO:0046916	cellular transition metal ion homeostasis	2/99	116/18903	0.123634504	0.270204104	0.20200237	HPX/TF	2
GO:0046883	regulation of hormone secretion	3/99	234/18903	0.124566736	0.271847521	0.203230975	RBP4/PCK2/ABAT	3
GO:0043200	response to amino acid	2/99	118/18903	0.127120276	0.274701231	0.205364386	CPS1/HMGCS2	2
GO:0071346	cellular response to interferon-gamma	2/99	118/18903	0.127120276	0.274701231	0.205364386	HPX/CCL16	2
GO:0071692	protein localization to extracellular region	4/99	368/18903	0.127661357	0.274701231	0.205364386	RBP4/PCK2/ABAT/AFM	4
GO:0010954	positive regulation of protein processing	1/99	26/18903	0.127695997	0.274701231	0.205364386	F12	1
GO:0019883	antigen processing and presentation of endogenous antigen	1/99	26/18903	0.127695997	0.274701231	0.205364386	AZGP1	1
GO:0032515	negative regulation of phosphoprotein phosphatase activity	1/99	26/18903	0.127695997	0.274701231	0.205364386	RGN	1
GO:0060333	interferon-gamma-mediated signaling pathway	1/99	26/18903	0.127695997	0.274701231	0.205364386	HPX	1
GO:0060343	trabecula formation	1/99	26/18903	0.127695997	0.274701231	0.205364386	RBP4	1
GO:0072010	glomerular epithelium development	1/99	26/18903	0.127695997	0.274701231	0.205364386	KLF15	1
GO:0086013	membrane repolarization during cardiac muscle cell action potential	1/99	26/18903	0.127695997	0.274701231	0.205364386	KCNJ8	1
GO:0002708	positive regulation of lymphocyte mediated immunity	2/99	119/18903	0.128871961	0.276442273	0.206665974	HPX/AZGP1	2
GO:0015749	monosaccharide transmembrane transport	2/99	119/18903	0.128871961	0.276442273	0.206665974	SLC2A2/KLF15	2
GO:0002821	positive regulation of adaptive immune response	2/99	120/18903	0.130629369	0.277674169	0.20758693	HPX/AZGP1	2
GO:0006760	folic acid-containing compound metabolic process	1/99	27/18903	0.132270775	0.277674169	0.20758693	MTHFD1	1
GO:0009081	branched-chain amino acid metabolic process	1/99	27/18903	0.132270775	0.277674169	0.20758693	ALDH6A1	1
GO:0016540	protein autoprocessing	1/99	27/18903	0.132270775	0.277674169	0.20758693	F12	1
GO:0032967	positive regulation of collagen biosynthetic process	1/99	27/18903	0.132270775	0.277674169	0.20758693	F2	1
GO:0036296	response to increased oxygen levels	1/99	27/18903	0.132270775	0.277674169	0.20758693	CAT	1
GO:0042133	neurotransmitter metabolic process	1/99	27/18903	0.132270775	0.277674169	0.20758693	ABAT	1
GO:0042403	thyroid hormone metabolic process	1/99	27/18903	0.132270775	0.277674169	0.20758693	SULT2A1	1
GO:0042537	benzene-containing compound metabolic process	1/99	27/18903	0.132270775	0.277674169	0.20758693	PON3	1
GO:0045686	negative regulation of glial cell differentiation	1/99	27/18903	0.132270775	0.277674169	0.20758693	F2	1
GO:0045745	positive regulation of G protein-coupled receptor signaling pathway	1/99	27/18903	0.132270775	0.277674169	0.20758693	F2	1
GO:0046174	polyol catabolic process	1/99	27/18903	0.132270775	0.277674169	0.20758693	SORD	1
GO:0051953	negative regulation of amine transport	1/99	27/18903	0.132270775	0.277674169	0.20758693	ABAT	1
GO:1902932	positive regulation of alcohol biosynthetic process	1/99	27/18903	0.132270775	0.277674169	0.20758693	POR	1
GO:1903055	positive regulation of extracellular matrix organization	1/99	27/18903	0.132270775	0.277674169	0.20758693	CPB2	1
GO:0032355	response to estradiol	2/99	121/18903	0.132392392	0.277674169	0.20758693	CAT/SLC6A1	2
GO:0002703	regulation of leukocyte mediated immunity	3/99	241/18903	0.132748497	0.278034351	0.207856199	HPX/AZGP1/C4BPB	3
GO:0030203	glycosaminoglycan metabolic process	2/99	123/18903	0.135934868	0.283806436	0.212171362	ITIH1/ITIH3	2
GO:0097237	cellular response to toxic substance	2/99	123/18903	0.135934868	0.283806436	0.212171362	CAT/ADH4	2
GO:0003416	endochondral bone growth	1/99	28/18903	0.136821803	0.283806436	0.212171362	POR	1
GO:0010714	positive regulation of collagen metabolic process	1/99	28/18903	0.136821803	0.283806436	0.212171362	F2	1
GO:0035640	exploration behavior	1/99	28/18903	0.136821803	0.283806436	0.212171362	ABAT	1
GO:0044331	cell-cell adhesion mediated by cadherin	1/99	28/18903	0.136821803	0.283806436	0.212171362	PLG	1
GO:1903319	positive regulation of protein maturation	1/99	28/18903	0.136821803	0.283806436	0.212171362	F12	1
GO:0001649	osteoblast differentiation	3/99	246/18903	0.138705838	0.287319235	0.214797502	HSD17B4/CAT/NR1I3	3
GO:0019730	antimicrobial humoral response	2/99	125/18903	0.139498555	0.288436529	0.215632782	TF/F2	2
GO:0031330	negative regulation of cellular catabolic process	3/99	247/18903	0.139908246	0.288436529	0.215632782	RGN/APOC3/APOC1	3
GO:0098659	inorganic cation import across plasma membrane	2/99	126/18903	0.141288098	0.288436529	0.215632782	SLC6A1/KCNJ8	2
GO:0099587	inorganic ion import across plasma membrane	2/99	126/18903	0.141288098	0.288436529	0.215632782	SLC6A1/KCNJ8	2
GO:0009264	deoxyribonucleotide catabolic process	1/99	29/18903	0.141349201	0.288436529	0.215632782	DPYS	1
GO:0010955	negative regulation of protein processing	1/99	29/18903	0.141349201	0.288436529	0.215632782	CPB2	1
GO:0015740	C4-dicarboxylate transport	1/99	29/18903	0.141349201	0.288436529	0.215632782	ABAT	1
GO:0034698	response to gonadotropin	1/99	29/18903	0.141349201	0.288436529	0.215632782	POR	1
GO:0046386	deoxyribose phosphate catabolic process	1/99	29/18903	0.141349201	0.288436529	0.215632782	DPYS	1
GO:0099625	ventricular cardiac muscle cell membrane repolarization	1/99	29/18903	0.141349201	0.288436529	0.215632782	KCNJ8	1
GO:1903318	negative regulation of protein maturation	1/99	29/18903	0.141349201	0.288436529	0.215632782	CPB2	1
GO:0048706	embryonic skeletal system development	2/99	128/18903	0.144882076	0.294439708	0.220120709	RBP4/MTHFD1	2
GO:0002474	antigen processing and presentation of peptide antigen via MHC class I	1/99	30/18903	0.145853092	0.294439708	0.220120709	AZGP1	1
GO:0008299	isoprenoid biosynthetic process	1/99	30/18903	0.145853092	0.294439708	0.220120709	HMGCS2	1
GO:0042744	hydrogen peroxide catabolic process	1/99	30/18903	0.145853092	0.294439708	0.220120709	CAT	1
GO:0060295	regulation of cilium movement involved in cell motility	1/99	30/18903	0.145853092	0.294439708	0.220120709	RGN	1
GO:0070168	negative regulation of biomineral tissue development	1/99	30/18903	0.145853092	0.294439708	0.220120709	AHSG	1
GO:0090330	regulation of platelet aggregation	1/99	30/18903	0.145853092	0.294439708	0.220120709	ABAT	1
GO:1902019	regulation of cilium-dependent cell motility	1/99	30/18903	0.145853092	0.294439708	0.220120709	RGN	1
GO:0051928	positive regulation of calcium ion transport	2/99	129/18903	0.146686313	0.295725883	0.221082243	RGN/F2	2
GO:0015833	peptide transport	3/99	254/18903	0.148423624	0.297120657	0.222124964	RBP4/PCK2/ABAT	3
GO:0030317	flagellated sperm motility	2/99	130/18903	0.148495251	0.297120657	0.222124964	RGN/SORD	2
GO:0097722	sperm motility	2/99	130/18903	0.148495251	0.297120657	0.222124964	RGN/SORD	2
GO:0001916	positive regulation of T cell mediated cytotoxicity	1/99	31/18903	0.150333595	0.297120657	0.222124964	AZGP1	1
GO:0003299	muscle hypertrophy in response to stress	1/99	31/18903	0.150333595	0.297120657	0.222124964	KLF15	1
GO:0009218	pyrimidine ribonucleotide metabolic process	1/99	31/18903	0.150333595	0.297120657	0.222124964	DPYS	1
GO:0014887	cardiac muscle adaptation	1/99	31/18903	0.150333595	0.297120657	0.222124964	KLF15	1
GO:0014898	cardiac muscle hypertrophy in response to stress	1/99	31/18903	0.150333595	0.297120657	0.222124964	KLF15	1
GO:0034694	response to prostaglandin	1/99	31/18903	0.150333595	0.297120657	0.222124964	HMGCS2	1
GO:0045987	positive regulation of smooth muscle contraction	1/99	31/18903	0.150333595	0.297120657	0.222124964	ABAT	1
GO:0055022	negative regulation of cardiac muscle tissue growth	1/99	31/18903	0.150333595	0.297120657	0.222124964	RBP4	1
GO:0061117	negative regulation of heart growth	1/99	31/18903	0.150333595	0.297120657	0.222124964	RBP4	1
GO:0086011	membrane repolarization during action potential	1/99	31/18903	0.150333595	0.297120657	0.222124964	KCNJ8	1
GO:0098868	bone growth	1/99	31/18903	0.150333595	0.297120657	0.222124964	POR	1
GO:0110150	negative regulation of biomineralization	1/99	31/18903	0.150333595	0.297120657	0.222124964	AHSG	1
GO:0050708	regulation of protein secretion	3/99	257/18903	0.152124231	0.299878793	0.224186924	RBP4/PCK2/ABAT	3
GO:0048565	digestive tract development	2/99	132/18903	0.152126841	0.299878793	0.224186924	CPS1/HMGCS2	2
GO:0001101	response to acid chemical	2/99	133/18903	0.153949302	0.300417728	0.224589827	CPS1/HMGCS2	2
GO:0002702	positive regulation of production of molecular mediator of immune response	2/99	133/18903	0.153949302	0.300417728	0.224589827	RBP4/HPX	2
GO:0030168	platelet activation	2/99	133/18903	0.153949302	0.300417728	0.224589827	ABAT/F2	2
GO:0006308	DNA catabolic process	1/99	32/18903	0.154790832	0.300417728	0.224589827	RGN	1
GO:0010669	epithelial structure maintenance	1/99	32/18903	0.154790832	0.300417728	0.224589827	RBP4	1
GO:0032770	positive regulation of monooxygenase activity	1/99	32/18903	0.154790832	0.300417728	0.224589827	POR	1
GO:0034390	smooth muscle cell apoptotic process	1/99	32/18903	0.154790832	0.300417728	0.224589827	APOH	1
GO:0034391	regulation of smooth muscle cell apoptotic process	1/99	32/18903	0.154790832	0.300417728	0.224589827	APOH	1
GO:0048710	regulation of astrocyte differentiation	1/99	32/18903	0.154790832	0.300417728	0.224589827	F2	1
GO:0060674	placenta blood vessel development	1/99	32/18903	0.154790832	0.300417728	0.224589827	PLG	1
GO:0061036	positive regulation of cartilage development	1/99	32/18903	0.154790832	0.300417728	0.224589827	POR	1
GO:0061384	heart trabecula morphogenesis	1/99	32/18903	0.154790832	0.300417728	0.224589827	RBP4	1
GO:0001909	leukocyte mediated cytotoxicity	2/99	134/18903	0.155776079	0.301553693	0.225439066	AZGP1/F2	2
GO:0006022	aminoglycan metabolic process	2/99	134/18903	0.155776079	0.301553693	0.225439066	ITIH1/ITIH3	2
GO:0033032	regulation of myeloid cell apoptotic process	1/99	33/18903	0.159224922	0.307440694	0.229840139	APOH	1
GO:0060351	cartilage development involved in endochondral bone morphogenesis	1/99	33/18903	0.159224922	0.307440694	0.229840139	POR	1
GO:0034383	low-density lipoprotein particle clearance	1/99	34/18903	0.163635983	0.313549	0.234406659	APOC3	1
GO:0035308	negative regulation of protein dephosphorylation	1/99	34/18903	0.163635983	0.313549	0.234406659	RGN	1
GO:0042044	fluid transport	1/99	34/18903	0.163635983	0.313549	0.234406659	AQP9	1
GO:0042558	pteridine-containing compound metabolic process	1/99	34/18903	0.163635983	0.313549	0.234406659	MTHFD1	1
GO:0046475	glycerophospholipid catabolic process	1/99	34/18903	0.163635983	0.313549	0.234406659	APOC1	1
GO:0090322	regulation of superoxide metabolic process	1/99	34/18903	0.163635983	0.313549	0.234406659	PON3	1
GO:0002705	positive regulation of leukocyte mediated immunity	2/99	140/18903	0.166822206	0.318440363	0.238063402	HPX/AZGP1	2
GO:0034341	response to interferon-gamma	2/99	140/18903	0.166822206	0.318440363	0.238063402	HPX/CCL16	2
GO:0042157	lipoprotein metabolic process	2/99	140/18903	0.166822206	0.318440363	0.238063402	APOC3/APOC1	2
GO:0002446	neutrophil mediated immunity	1/99	35/18903	0.168024135	0.320329198	0.239475479	F2	1
GO:0010922	positive regulation of phosphatase activity	1/99	36/18903	0.172389495	0.324156333	0.242336614	RGN	1
GO:0018149	peptide cross-linking	1/99	36/18903	0.172389495	0.324156333	0.242336614	F13B	1
GO:0031646	positive regulation of nervous system process	1/99	36/18903	0.172389495	0.324156333	0.242336614	ABAT	1
GO:0032228	regulation of synaptic transmission, GABAergic	1/99	36/18903	0.172389495	0.324156333	0.242336614	SLC6A1	1
GO:0034260	negative regulation of GTPase activity	1/99	36/18903	0.172389495	0.324156333	0.242336614	RGN	1
GO:0070873	regulation of glycogen metabolic process	1/99	36/18903	0.172389495	0.324156333	0.242336614	KHK	1
GO:0086005	ventricular cardiac muscle cell action potential	1/99	36/18903	0.172389495	0.324156333	0.242336614	KCNJ8	1
GO:0090218	positive regulation of lipid kinase activity	1/99	36/18903	0.172389495	0.324156333	0.242336614	F2	1
GO:0098810	neurotransmitter reuptake	1/99	36/18903	0.172389495	0.324156333	0.242336614	SLC6A1	1
GO:0055076	transition metal ion homeostasis	2/99	143/18903	0.17239614	0.324156333	0.242336614	HPX/TF	2
GO:0055123	digestive system development	2/99	143/18903	0.17239614	0.324156333	0.242336614	CPS1/HMGCS2	2
GO:0001894	tissue homeostasis	3/99	275/18903	0.174920603	0.327410477	0.244769385	RBP4/AZGP1/TF	3
GO:0014065	phosphatidylinositol 3-kinase signaling	2/99	145/18903	0.176129323	0.327410477	0.244769385	CAT/F2	2
GO:0001580	detection of chemical stimulus involved in sensory perception of bitter taste	1/99	37/18903	0.17673218	0.327410477	0.244769385	AZGP1	1
GO:0006734	NADH metabolic process	1/99	37/18903	0.17673218	0.327410477	0.244769385	PCK2	1
GO:0010923	negative regulation of phosphatase activity	1/99	37/18903	0.17673218	0.327410477	0.244769385	RGN	1
GO:0014046	dopamine secretion	1/99	37/18903	0.17673218	0.327410477	0.244769385	ABAT	1
GO:0014059	regulation of dopamine secretion	1/99	37/18903	0.17673218	0.327410477	0.244769385	ABAT	1
GO:0034110	regulation of homotypic cell-cell adhesion	1/99	37/18903	0.17673218	0.327410477	0.244769385	ABAT	1
GO:0045880	positive regulation of smoothened signaling pathway	1/99	37/18903	0.17673218	0.327410477	0.244769385	POR	1
GO:0046326	positive regulation of glucose import	1/99	37/18903	0.17673218	0.327410477	0.244769385	KLF15	1
GO:0072528	pyrimidine-containing compound biosynthetic process	1/99	37/18903	0.17673218	0.327410477	0.244769385	CPS1	1
GO:2000279	negative regulation of DNA biosynthetic process	1/99	37/18903	0.17673218	0.327410477	0.244769385	RGN	1
GO:0060294	cilium movement involved in cell motility	2/99	146/18903	0.178000826	0.328952507	0.245922194	RGN/SORD	2
GO:0072073	kidney epithelium development	2/99	146/18903	0.178000826	0.328952507	0.245922194	CAT/KLF15	2
GO:0006875	cellular metal ion homeostasis	4/99	420/18903	0.178364251	0.329220674	0.246122673	RGN/HPX/TF/F2	4
GO:0035296	regulation of tube diameter	2/99	147/18903	0.179875491	0.331199316	0.24760189	KNG1/CPS1	2
GO:0097746	blood vessel diameter maintenance	2/99	147/18903	0.179875491	0.331199316	0.24760189	KNG1/CPS1	2
GO:0007617	mating behavior	1/99	38/18903	0.181052307	0.332554055	0.248614682	ABAT	1
GO:0032094	response to food	1/99	38/18903	0.181052307	0.332554055	0.248614682	CPS1	1
GO:0035150	regulation of tube size	2/99	148/18903	0.181753234	0.333435373	0.249273548	KNG1/CPS1	2
GO:0008210	estrogen metabolic process	1/99	39/18903	0.185349992	0.336351128	0.251453343	HSD17B4	1
GO:0030279	negative regulation of ossification	1/99	39/18903	0.185349992	0.336351128	0.251453343	AHSG	1
GO:0032350	regulation of hormone metabolic process	1/99	39/18903	0.185349992	0.336351128	0.251453343	POR	1
GO:0032373	positive regulation of sterol transport	1/99	39/18903	0.185349992	0.336351128	0.251453343	ABCB4	1
GO:0032376	positive regulation of cholesterol transport	1/99	39/18903	0.185349992	0.336351128	0.251453343	ABCB4	1
GO:0033028	myeloid cell apoptotic process	1/99	39/18903	0.185349992	0.336351128	0.251453343	APOH	1
GO:0042401	cellular biogenic amine biosynthetic process	1/99	39/18903	0.185349992	0.336351128	0.251453343	ALDH2	1
GO:0046621	negative regulation of organ growth	1/99	39/18903	0.185349992	0.336351128	0.251453343	RBP4	1
GO:0090181	regulation of cholesterol metabolic process	1/99	39/18903	0.185349992	0.336351128	0.251453343	POR	1
GO:0001503	ossification	4/99	429/18903	0.187765754	0.340325429	0.254424497	HSD17B4/CAT/NR1I3/AHSG	4
GO:0003352	regulation of cilium movement	1/99	40/18903	0.18962535	0.341235116	0.255104572	RGN	1
GO:0009309	amine biosynthetic process	1/99	40/18903	0.18962535	0.341235116	0.255104572	ALDH2	1
GO:0032965	regulation of collagen biosynthetic process	1/99	40/18903	0.18962535	0.341235116	0.255104572	F2	1
GO:0046627	negative regulation of insulin receptor signaling pathway	1/99	40/18903	0.18962535	0.341235116	0.255104572	AHSG	1
GO:0099622	cardiac muscle cell membrane repolarization	1/99	40/18903	0.18962535	0.341235116	0.255104572	KCNJ8	1
GO:1900016	negative regulation of cytokine production involved in inflammatory response	1/99	40/18903	0.18962535	0.341235116	0.255104572	F2	1
GO:0098754	detoxification	2/99	154/18903	0.193079777	0.346408497	0.258972149	CAT/ADH4	2
GO:0001914	regulation of T cell mediated cytotoxicity	1/99	41/18903	0.193878496	0.346408497	0.258972149	AZGP1	1
GO:0045124	regulation of bone resorption	1/99	41/18903	0.193878496	0.346408497	0.258972149	TF	1
GO:0046688	response to copper ion	1/99	41/18903	0.193878496	0.346408497	0.258972149	SORD	1
GO:0051281	positive regulation of release of sequestered calcium ion into cytosol	1/99	41/18903	0.193878496	0.346408497	0.258972149	F2	1
GO:0120178	steroid hormone biosynthetic process	1/99	41/18903	0.193878496	0.346408497	0.258972149	HSD17B6	1
GO:0010675	regulation of cellular carbohydrate metabolic process	2/99	155/18903	0.194976803	0.347958602	0.260130995	RGN/KHK	2
GO:0046879	hormone secretion	3/99	291/18903	0.195939435	0.349263202	0.261106303	RBP4/PCK2/ABAT	3
GO:0002714	positive regulation of B cell mediated immunity	1/99	42/18903	0.198109544	0.350644591	0.262139018	HPX	1
GO:0002891	positive regulation of immunoglobulin mediated immune response	1/99	42/18903	0.198109544	0.350644591	0.262139018	HPX	1
GO:0010907	positive regulation of glucose metabolic process	1/99	42/18903	0.198109544	0.350644591	0.262139018	RGN	1
GO:0050913	sensory perception of bitter taste	1/99	42/18903	0.198109544	0.350644591	0.262139018	AZGP1	1
GO:1900077	negative regulation of cellular response to insulin stimulus	1/99	42/18903	0.198109544	0.350644591	0.262139018	AHSG	1
GO:2000249	regulation of actin cytoskeleton reorganization	1/99	42/18903	0.198109544	0.350644591	0.262139018	IQGAP2	1
GO:0051222	positive regulation of protein transport	3/99	294/18903	0.199949525	0.353486381	0.264263517	RBP4/PCK2/ABAT	3
GO:0006739	NADP metabolic process	1/99	43/18903	0.202318608	0.355650196	0.265881167	DCXR	1
GO:0033574	response to testosterone	1/99	43/18903	0.202318608	0.355650196	0.265881167	HMGCS2	1
GO:0042554	superoxide anion generation	1/99	43/18903	0.202318608	0.355650196	0.265881167	PON3	1
GO:0050912	detection of chemical stimulus involved in sensory perception of taste	1/99	43/18903	0.202318608	0.355650196	0.265881167	AZGP1	1
GO:0001539	cilium or flagellum-dependent cell motility	2/99	159/18903	0.20258854	0.355650196	0.265881167	RGN/SORD	2
GO:0060285	cilium-dependent cell motility	2/99	159/18903	0.20258854	0.355650196	0.265881167	RGN/SORD	2
GO:0001504	neurotransmitter uptake	1/99	44/18903	0.206505801	0.359596706	0.268831545	SLC6A1	1
GO:0009394	2'-deoxyribonucleotide metabolic process	1/99	44/18903	0.206505801	0.359596706	0.268831545	DPYS	1
GO:0010828	positive regulation of glucose transmembrane transport	1/99	44/18903	0.206505801	0.359596706	0.268831545	KLF15	1
GO:0014014	negative regulation of gliogenesis	1/99	44/18903	0.206505801	0.359596706	0.268831545	F2	1
GO:0014075	response to amine	1/99	44/18903	0.206505801	0.359596706	0.268831545	CPS1	1
GO:0032881	regulation of polysaccharide metabolic process	1/99	44/18903	0.206505801	0.359596706	0.268831545	KHK	1
GO:0044275	cellular carbohydrate catabolic process	1/99	44/18903	0.206505801	0.359596706	0.268831545	SORD	1
GO:0009914	hormone transport	3/99	300/18903	0.20802879	0.361830929	0.270501833	RBP4/PCK2/ABAT	3
GO:0005978	glycogen biosynthetic process	1/99	45/18903	0.210671235	0.361836244	0.270505806	GYS2	1
GO:0009250	glucan biosynthetic process	1/99	45/18903	0.210671235	0.361836244	0.270505806	GYS2	1
GO:0009262	deoxyribonucleotide metabolic process	1/99	45/18903	0.210671235	0.361836244	0.270505806	DPYS	1
GO:0010712	regulation of collagen metabolic process	1/99	45/18903	0.210671235	0.361836244	0.270505806	F2	1
GO:0019098	reproductive behavior	1/99	45/18903	0.210671235	0.361836244	0.270505806	ABAT	1
GO:0019692	deoxyribose phosphate metabolic process	1/99	45/18903	0.210671235	0.361836244	0.270505806	DPYS	1
GO:0032781	positive regulation of ATP-dependent activity	1/99	45/18903	0.210671235	0.361836244	0.270505806	RGN	1
GO:0035384	thioester biosynthetic process	1/99	45/18903	0.210671235	0.361836244	0.270505806	ACSL1	1
GO:0046427	positive regulation of receptor signaling pathway via JAK-STAT	1/99	45/18903	0.210671235	0.361836244	0.270505806	F2	1
GO:0071616	acyl-CoA biosynthetic process	1/99	45/18903	0.210671235	0.361836244	0.270505806	ACSL1	1
GO:1901021	positive regulation of calcium ion transmembrane transporter activity	1/99	45/18903	0.210671235	0.361836244	0.270505806	RGN	1
GO:1903829	positive regulation of protein localization	4/99	451/18903	0.211395494	0.362667127	0.271126967	RBP4/PCK2/ABAT/F2	4
GO:0055067	monovalent inorganic cation homeostasis	2/99	164/18903	0.212150781	0.363549292	0.271786467	CYP4A11/CYP4F2	2
GO:0042168	heme metabolic process	1/99	46/18903	0.214815023	0.366864161	0.274264635	HPX	1
GO:0048701	embryonic cranial skeleton morphogenesis	1/99	46/18903	0.214815023	0.366864161	0.274264635	MTHFD1	1
GO:0048806	genitalia development	1/99	46/18903	0.214815023	0.366864161	0.274264635	RBP4	1
GO:0043271	negative regulation of ion transport	2/99	167/18903	0.217910015	0.371380664	0.277641136	ABAT/CYP4F2	2
GO:0007162	negative regulation of cell adhesion	3/99	308/18903	0.218914922	0.371380664	0.277641136	KNG1/PLG/ABAT	3
GO:0034314	Arp2/3 complex-mediated actin nucleation	1/99	47/18903	0.218937275	0.371380664	0.277641136	IQGAP2	1
GO:0045601	regulation of endothelial cell differentiation	1/99	47/18903	0.218937275	0.371380664	0.277641136	PROC	1
GO:0060711	labyrinthine layer development	1/99	47/18903	0.218937275	0.371380664	0.277641136	PLG	1
GO:0061383	trabecula morphogenesis	1/99	47/18903	0.218937275	0.371380664	0.277641136	RBP4	1
GO:1904951	positive regulation of establishment of protein localization	3/99	310/18903	0.221655315	0.374962607	0.280318967	RBP4/PCK2/ABAT	3
GO:0002673	regulation of acute inflammatory response	1/99	48/18903	0.223038103	0.374962607	0.280318967	F12	1
GO:0035305	negative regulation of dephosphorylation	1/99	48/18903	0.223038103	0.374962607	0.280318967	RGN	1
GO:0035850	epithelial cell differentiation involved in kidney development	1/99	48/18903	0.223038103	0.374962607	0.280318967	KLF15	1
GO:0045776	negative regulation of blood pressure	1/99	48/18903	0.223038103	0.374962607	0.280318967	ABAT	1
GO:0046189	phenol-containing compound biosynthetic process	1/99	48/18903	0.223038103	0.374962607	0.280318967	ALDH2	1
GO:0046850	regulation of bone remodeling	1/99	48/18903	0.223038103	0.374962607	0.280318967	TF	1
GO:0061028	establishment of endothelial barrier	1/99	48/18903	0.223038103	0.374962607	0.280318967	PROC	1
GO:1904064	positive regulation of cation transmembrane transport	2/99	171/18903	0.225610626	0.378445708	0.282922904	RGN/F2	2
GO:0009261	ribonucleotide catabolic process	1/99	49/18903	0.227117616	0.378445708	0.282922904	DPYS	1
GO:0035094	response to nicotine	1/99	49/18903	0.227117616	0.378445708	0.282922904	ABAT	1
GO:0043330	response to exogenous dsRNA	1/99	49/18903	0.227117616	0.378445708	0.282922904	KCNJ8	1
GO:0045933	positive regulation of muscle contraction	1/99	49/18903	0.227117616	0.378445708	0.282922904	ABAT	1
GO:0055081	anion homeostasis	1/99	49/18903	0.227117616	0.378445708	0.282922904	CPS1	1
GO:1904894	positive regulation of receptor signaling pathway via STAT	1/99	49/18903	0.227117616	0.378445708	0.282922904	F2	1
GO:2000378	negative regulation of reactive oxygen species metabolic process	1/99	49/18903	0.227117616	0.378445708	0.282922904	PON3	1
GO:0007259	receptor signaling pathway via JAK-STAT	2/99	172/18903	0.227539191	0.378729691	0.283135208	HPX/F2	2
GO:0046700	heterocycle catabolic process	4/99	468/18903	0.230210751	0.382671016	0.28608171	RGN/ALDH6A1/DPYS/PON3	4
GO:0032964	collagen biosynthetic process	1/99	50/18903	0.231175925	0.382671016	0.28608171	F2	1
GO:0060043	regulation of cardiac muscle cell proliferation	1/99	50/18903	0.231175925	0.382671016	0.28608171	RBP4	1
GO:0089718	amino acid import across plasma membrane	1/99	50/18903	0.231175925	0.382671016	0.28608171	SLC38A3	1
GO:1990573	potassium ion import across plasma membrane	1/99	50/18903	0.231175925	0.382671016	0.28608171	KCNJ8	1
GO:0009267	cellular response to starvation	2/99	175/18903	0.233332021	0.385393962	0.288117362	SLC38A3/PCK1	2
GO:0051048	negative regulation of secretion	2/99	175/18903	0.233332021	0.385393962	0.288117362	ABAT/CYP4F2	2
GO:0001913	T cell mediated cytotoxicity	1/99	51/18903	0.235213139	0.387228617	0.289488935	AZGP1	1
GO:0015872	dopamine transport	1/99	51/18903	0.235213139	0.387228617	0.289488935	ABAT	1
GO:0050873	brown fat cell differentiation	1/99	51/18903	0.235213139	0.387228617	0.289488935	ALDH6A1	1
GO:0001659	temperature homeostasis	2/99	178/18903	0.239134209	0.39085361	0.292198951	ABAT/ACSL1	2
GO:0048015	phosphatidylinositol-mediated signaling	2/99	178/18903	0.239134209	0.39085361	0.292198951	CAT/F2	2
GO:0006220	pyrimidine nucleotide metabolic process	1/99	52/18903	0.239229365	0.39085361	0.292198951	DPYS	1
GO:0051480	regulation of cytosolic calcium ion concentration	1/99	52/18903	0.239229365	0.39085361	0.292198951	F2	1
GO:0060612	adipose tissue development	1/99	52/18903	0.239229365	0.39085361	0.292198951	HMGCS2	1
GO:0086009	membrane repolarization	1/99	52/18903	0.239229365	0.39085361	0.292198951	KCNJ8	1
GO:1902930	regulation of alcohol biosynthetic process	1/99	52/18903	0.239229365	0.39085361	0.292198951	POR	1
GO:0031647	regulation of protein stability	3/99	325/18903	0.242420299	0.394390179	0.29484286	CPN2/TF/AFM	3
GO:0035265	organ growth	2/99	180/18903	0.243006697	0.394390179	0.29484286	RBP4/POR	2
GO:0006778	porphyrin-containing compound metabolic process	1/99	53/18903	0.243224712	0.394390179	0.29484286	HPX	1
GO:0010656	negative regulation of muscle cell apoptotic process	1/99	53/18903	0.243224712	0.394390179	0.29484286	APOH	1
GO:0015804	neutral amino acid transport	1/99	53/18903	0.243224712	0.394390179	0.29484286	SLC38A3	1
GO:0045332	phospholipid translocation	1/99	53/18903	0.243224712	0.394390179	0.29484286	ABCB4	1
GO:0048260	positive regulation of receptor-mediated endocytosis	1/99	53/18903	0.243224712	0.394390179	0.29484286	TF	1
GO:0048017	inositol lipid-mediated signaling	2/99	182/18903	0.246882106	0.399546116	0.298697397	CAT/F2	2
GO:0032330	regulation of chondrocyte differentiation	1/99	54/18903	0.247199288	0.399546116	0.298697397	POR	1
GO:0086002	cardiac muscle cell action potential involved in contraction	1/99	54/18903	0.247199288	0.399546116	0.298697397	KCNJ8	1
GO:0097696	receptor signaling pathway via STAT	2/99	183/18903	0.248820755	0.401736294	0.300334756	HPX/F2	2
GO:0010518	positive regulation of phospholipase activity	1/99	55/18903	0.251153199	0.403772947	0.301857341	APOC2	1
GO:0014888	striated muscle adaptation	1/99	55/18903	0.251153199	0.403772947	0.301857341	KLF15	1
GO:0042743	hydrogen peroxide metabolic process	1/99	55/18903	0.251153199	0.403772947	0.301857341	CAT	1
GO:0060632	regulation of microtubule-based movement	1/99	55/18903	0.251153199	0.403772947	0.301857341	RGN	1
GO:0009895	negative regulation of catabolic process	3/99	332/18903	0.252222587	0.405060342	0.302819787	RGN/APOC3/APOC1	3
GO:0015980	energy derivation by oxidation of organic compounds	3/99	333/18903	0.253627945	0.406199071	0.303671091	CAT/KHK/GYS2	3
GO:0006109	regulation of carbohydrate metabolic process	2/99	186/18903	0.254639779	0.406199071	0.303671091	RGN/KHK	2
GO:0009266	response to temperature stimulus	2/99	186/18903	0.254639779	0.406199071	0.303671091	CPB2/HMGCS2	2
GO:0034767	positive regulation of ion transmembrane transport	2/99	186/18903	0.254639779	0.406199071	0.303671091	RGN/F2	2
GO:0002707	negative regulation of lymphocyte mediated immunity	1/99	56/18903	0.255086552	0.406199071	0.303671091	C4BPB	1
GO:0010676	positive regulation of cellular carbohydrate metabolic process	1/99	56/18903	0.255086552	0.406199071	0.303671091	RGN	1
GO:0042908	xenobiotic transport	1/99	56/18903	0.255086552	0.406199071	0.303671091	ABCB4	1
GO:0043331	response to dsRNA	1/99	56/18903	0.255086552	0.406199071	0.303671091	KCNJ8	1
GO:0002700	regulation of production of molecular mediator of immune response	2/99	187/18903	0.256580286	0.407716619	0.304805597	RBP4/HPX	2
GO:0030324	lung development	2/99	187/18903	0.256580286	0.407716619	0.304805597	RBP4/HMGCS2	2
GO:1903169	regulation of calcium ion transmembrane transport	2/99	188/18903	0.258521115	0.408975051	0.305746391	RGN/F2	2
GO:0002823	negative regulation of adaptive immune response based on somatic recombination of immune receptors built from immunoglobulin superfamily domains	1/99	57/18903	0.258999452	0.408975051	0.305746391	C4BPB	1
GO:0032768	regulation of monooxygenase activity	1/99	57/18903	0.258999452	0.408975051	0.305746391	POR	1
GO:0050433	regulation of catecholamine secretion	1/99	57/18903	0.258999452	0.408975051	0.305746391	ABAT	1
GO:0051932	synaptic transmission, GABAergic	1/99	57/18903	0.258999452	0.408975051	0.305746391	SLC6A1	1
GO:1903053	regulation of extracellular matrix organization	1/99	57/18903	0.258999452	0.408975051	0.305746391	CPB2	1
GO:0001906	cell killing	2/99	189/18903	0.26046221	0.410854615	0.307151538	AZGP1/F2	2
GO:0001961	positive regulation of cytokine-mediated signaling pathway	1/99	58/18903	0.262892005	0.412529806	0.308403897	HPX	1
GO:0034204	lipid translocation	1/99	58/18903	0.262892005	0.412529806	0.308403897	ABCB4	1
GO:0050432	catecholamine secretion	1/99	58/18903	0.262892005	0.412529806	0.308403897	ABAT	1
GO:0060350	endochondral bone morphogenesis	1/99	58/18903	0.262892005	0.412529806	0.308403897	POR	1
GO:0061005	cell differentiation involved in kidney development	1/99	58/18903	0.262892005	0.412529806	0.308403897	KLF15	1
GO:0030323	respiratory tube development	2/99	191/18903	0.264344975	0.414378609	0.309786046	RBP4/HMGCS2	2
GO:0030003	cellular cation homeostasis	4/99	499/18903	0.265525989	0.414722256	0.310042954	RGN/HPX/TF/F2	4
GO:0051235	maintenance of location	3/99	342/18903	0.266326415	0.414722256	0.310042954	CPS1/F9/F2	3
GO:0001912	positive regulation of leukocyte mediated cytotoxicity	1/99	59/18903	0.266764316	0.414722256	0.310042954	AZGP1	1
GO:0009161	ribonucleoside monophosphate metabolic process	1/99	59/18903	0.266764316	0.414722256	0.310042954	DPYS	1
GO:0043666	regulation of phosphoprotein phosphatase activity	1/99	59/18903	0.266764316	0.414722256	0.310042954	RGN	1
GO:0045010	actin nucleation	1/99	59/18903	0.266764316	0.414722256	0.310042954	IQGAP2	1
GO:0046324	regulation of glucose import	1/99	59/18903	0.266764316	0.414722256	0.310042954	KLF15	1
GO:0051289	protein homotetramerization	1/99	59/18903	0.266764316	0.414722256	0.310042954	MAT1A	1
GO:0002711	positive regulation of T cell mediated immunity	1/99	60/18903	0.270616488	0.418553501	0.312907162	AZGP1	1
GO:0019748	secondary metabolic process	1/99	60/18903	0.270616488	0.418553501	0.312907162	PON3	1
GO:0033866	nucleoside bisphosphate biosynthetic process	1/99	60/18903	0.270616488	0.418553501	0.312907162	ACSL1	1
GO:0034030	ribonucleoside bisphosphate biosynthetic process	1/99	60/18903	0.270616488	0.418553501	0.312907162	ACSL1	1
GO:0034033	purine nucleoside bisphosphate biosynthetic process	1/99	60/18903	0.270616488	0.418553501	0.312907162	ACSL1	1
GO:0003341	cilium movement	2/99	195/18903	0.272111291	0.420434248	0.314313193	RGN/SORD	2
GO:0046456	icosanoid biosynthetic process	1/99	61/18903	0.274448625	0.423611594	0.31668855	CYP4A11	1
GO:0018394	peptidyl-lysine acetylation	2/99	197/18903	0.275993995	0.425561292	0.318146129	KLF15/POR	2
GO:0002820	negative regulation of adaptive immune response	1/99	62/18903	0.278260831	0.426874195	0.319127644	C4BPB	1
GO:0006767	water-soluble vitamin metabolic process	1/99	62/18903	0.278260831	0.426874195	0.319127644	RGN	1
GO:0022617	extracellular matrix disassembly	1/99	62/18903	0.278260831	0.426874195	0.319127644	PLG	1
GO:0045428	regulation of nitric oxide biosynthetic process	1/99	62/18903	0.278260831	0.426874195	0.319127644	RGN	1
GO:0060038	cardiac muscle cell proliferation	1/99	62/18903	0.278260831	0.426874195	0.319127644	RBP4	1
GO:0019731	antibacterial humoral response	1/99	63/18903	0.282053209	0.430938438	0.322166039	TF	1
GO:0045453	bone resorption	1/99	63/18903	0.282053209	0.430938438	0.322166039	TF	1
GO:0060042	retina morphogenesis in camera-type eye	1/99	63/18903	0.282053209	0.430938438	0.322166039	RBP4	1
GO:0097035	regulation of membrane lipid distribution	1/99	63/18903	0.282053209	0.430938438	0.322166039	ABCB4	1
GO:0022408	negative regulation of cell-cell adhesion	2/99	202/18903	0.285696145	0.434501407	0.324829685	PLG/ABAT	2
GO:0035306	positive regulation of dephosphorylation	1/99	64/18903	0.285825859	0.434501407	0.324829685	RGN	1
GO:0048002	antigen processing and presentation of peptide antigen	1/99	64/18903	0.285825859	0.434501407	0.324829685	AZGP1	1
GO:0050918	positive chemotaxis	1/99	64/18903	0.285825859	0.434501407	0.324829685	CCL16	1
GO:0071806	protein transmembrane transport	1/99	64/18903	0.285825859	0.434501407	0.324829685	AZGP1	1
GO:0001885	endothelial cell development	1/99	65/18903	0.289578884	0.437560077	0.327116322	PROC	1
GO:0006940	regulation of smooth muscle contraction	1/99	65/18903	0.289578884	0.437560077	0.327116322	ABAT	1
GO:0033013	tetrapyrrole metabolic process	1/99	65/18903	0.289578884	0.437560077	0.327116322	HPX	1
GO:0048247	lymphocyte chemotaxis	1/99	65/18903	0.289578884	0.437560077	0.327116322	CCL16	1
GO:0060760	positive regulation of response to cytokine stimulus	1/99	65/18903	0.289578884	0.437560077	0.327116322	HPX	1
GO:0080164	regulation of nitric oxide metabolic process	1/99	65/18903	0.289578884	0.437560077	0.327116322	RGN	1
GO:0009306	protein secretion	3/99	359/18903	0.290511189	0.438529402	0.327840981	RBP4/PCK2/ABAT	3
GO:0010517	regulation of phospholipase activity	1/99	66/18903	0.293312385	0.440759375	0.329508091	APOC2	1
GO:0010812	negative regulation of cell-substrate adhesion	1/99	66/18903	0.293312385	0.440759375	0.329508091	PLG	1
GO:0031343	positive regulation of cell killing	1/99	66/18903	0.293312385	0.440759375	0.329508091	AZGP1	1
GO:0033692	cellular polysaccharide biosynthetic process	1/99	66/18903	0.293312385	0.440759375	0.329508091	GYS2	1
GO:0071674	mononuclear cell migration	2/99	206/18903	0.293449876	0.440759375	0.329508091	PLG/CCL16	2
GO:0042531	positive regulation of tyrosine phosphorylation of STAT protein	1/99	67/18903	0.297026462	0.445687468	0.333192292	HPX	1
GO:0002704	negative regulation of leukocyte mediated immunity	1/99	68/18903	0.300721216	0.449888486	0.336332939	C4BPB	1
GO:0043550	regulation of lipid kinase activity	1/99	68/18903	0.300721216	0.449888486	0.336332939	F2	1
GO:0050909	sensory perception of taste	1/99	68/18903	0.300721216	0.449888486	0.336332939	AZGP1	1
GO:0060541	respiratory system development	2/99	211/18903	0.303127095	0.453038315	0.338687725	RBP4/HMGCS2	2
GO:0032835	glomerulus development	1/99	69/18903	0.304396746	0.454035897	0.33943351	KLF15	1
GO:0055021	regulation of cardiac muscle tissue growth	1/99	69/18903	0.304396746	0.454035897	0.33943351	RBP4	1
GO:0002064	epithelial cell development	2/99	213/18903	0.306992173	0.45745474	0.341989408	HSD17B4/PROC	2
GO:0014823	response to activity	1/99	70/18903	0.30805315	0.458582577	0.34283257	CAT	1
GO:0050821	protein stabilization	2/99	214/18903	0.308923292	0.459424383	0.343461897	CPN2/AFM	2
GO:0002548	monocyte chemotaxis	1/99	71/18903	0.311690528	0.46262728	0.345856357	CCL16	1
GO:0070527	platelet aggregation	1/99	71/18903	0.311690528	0.46262728	0.345856357	ABAT	1
GO:0043087	regulation of GTPase activity	3/99	376/18903	0.314860244	0.466162684	0.348499396	RGN/IQGAP2/CCL16	3
GO:0035914	skeletal muscle cell differentiation	1/99	72/18903	0.315308977	0.466162684	0.348499396	HLF	1
GO:0046626	regulation of insulin receptor signaling pathway	1/99	72/18903	0.315308977	0.466162684	0.348499396	AHSG	1
GO:1900076	regulation of cellular response to insulin stimulus	1/99	72/18903	0.315308977	0.466162684	0.348499396	AHSG	1
GO:0001505	regulation of neurotransmitter levels	2/99	219/18903	0.318562994	0.466454085	0.348717245	SLC6A1/ABAT	2
GO:0002377	immunoglobulin production	2/99	219/18903	0.318562994	0.466454085	0.348717245	RBP4/HPX	2
GO:0000271	polysaccharide biosynthetic process	1/99	73/18903	0.318908595	0.466454085	0.348717245	GYS2	1
GO:0019362	pyridine nucleotide metabolic process	1/99	73/18903	0.318908595	0.466454085	0.348717245	DCXR	1
GO:0042246	tissue regeneration	1/99	73/18903	0.318908595	0.466454085	0.348717245	PLG	1
GO:0043462	regulation of ATP-dependent activity	1/99	73/18903	0.318908595	0.466454085	0.348717245	RGN	1
GO:0046496	nicotinamide nucleotide metabolic process	1/99	73/18903	0.318908595	0.466454085	0.348717245	DCXR	1
GO:0050805	negative regulation of synaptic transmission	1/99	73/18903	0.318908595	0.466454085	0.348717245	SLC6A1	1
GO:0051937	catecholamine transport	1/99	73/18903	0.318908595	0.466454085	0.348717245	ABAT	1
GO:0061035	regulation of cartilage development	1/99	73/18903	0.318908595	0.466454085	0.348717245	POR	1
GO:1904888	cranial skeletal system development	1/99	73/18903	0.318908595	0.466454085	0.348717245	MTHFD1	1
GO:0009152	purine ribonucleotide biosynthetic process	2/99	220/18903	0.320487468	0.468309207	0.350104119	MTHFD1/ACSL1	2
GO:0050866	negative regulation of cell activation	2/99	221/18903	0.322410692	0.468962522	0.350592532	ABAT/F2	2
GO:0006801	superoxide metabolic process	1/99	74/18903	0.32248948	0.468962522	0.350592532	PON3	1
GO:0050766	positive regulation of phagocytosis	1/99	74/18903	0.32248948	0.468962522	0.350592532	AHSG	1
GO:0070988	demethylation	1/99	74/18903	0.32248948	0.468962522	0.350592532	POR	1
GO:2000756	regulation of peptidyl-lysine acetylation	1/99	74/18903	0.32248948	0.468962522	0.350592532	KLF15	1
GO:0050810	regulation of steroid biosynthetic process	1/99	75/18903	0.326051726	0.473230032	0.353782887	POR	1
GO:2000242	negative regulation of reproductive process	1/99	75/18903	0.326051726	0.473230032	0.353782887	RGN	1
GO:0001937	negative regulation of endothelial cell proliferation	1/99	76/18903	0.329595431	0.475626709	0.355574623	APOH	1
GO:0006809	nitric oxide biosynthetic process	1/99	76/18903	0.329595431	0.475626709	0.355574623	RGN	1
GO:0009166	nucleotide catabolic process	1/99	76/18903	0.329595431	0.475626709	0.355574623	DPYS	1
GO:0045685	regulation of glial cell differentiation	1/99	76/18903	0.329595431	0.475626709	0.355574623	F2	1
GO:0060420	regulation of heart growth	1/99	76/18903	0.329595431	0.475626709	0.355574623	RBP4	1
GO:0086003	cardiac muscle cell contraction	1/99	76/18903	0.329595431	0.475626709	0.355574623	KCNJ8	1
GO:0002534	cytokine production involved in inflammatory response	1/99	77/18903	0.33312069	0.47820873	0.357504921	F2	1
GO:0009123	nucleoside monophosphate metabolic process	1/99	77/18903	0.33312069	0.47820873	0.357504921	DPYS	1
GO:0010827	regulation of glucose transmembrane transport	1/99	77/18903	0.33312069	0.47820873	0.357504921	KLF15	1
GO:0046470	phosphatidylcholine metabolic process	1/99	77/18903	0.33312069	0.47820873	0.357504921	APOC1	1
GO:1900015	regulation of cytokine production involved in inflammatory response	1/99	77/18903	0.33312069	0.47820873	0.357504921	F2	1
GO:0006644	phospholipid metabolic process	3/99	389/18903	0.333524582	0.47820873	0.357504921	APOC1/HMGCS2/APOC2	3
GO:0010001	glial cell differentiation	2/99	227/18903	0.333921613	0.47820873	0.357504921	KLF15/F2	2
GO:0048705	skeletal system morphogenesis	2/99	227/18903	0.333921613	0.47820873	0.357504921	MTHFD1/POR	2
GO:0009064	glutamine family amino acid metabolic process	1/99	78/18903	0.336627598	0.480714411	0.359378148	CPS1	1
GO:0043154	negative regulation of cysteine-type endopeptidase activity involved in apoptotic process	1/99	78/18903	0.336627598	0.480714411	0.359378148	POR	1
GO:0045913	positive regulation of carbohydrate metabolic process	1/99	78/18903	0.336627598	0.480714411	0.359378148	RGN	1
GO:0006473	protein acetylation	2/99	230/18903	0.339657106	0.483863496	0.361732377	KLF15/POR	2
GO:0002292	T cell differentiation involved in immune response	1/99	79/18903	0.34011625	0.483863496	0.361732377	PCK1	1
GO:0072524	pyridine-containing compound metabolic process	1/99	79/18903	0.34011625	0.483863496	0.361732377	DCXR	1
GO:0086001	cardiac muscle cell action potential	1/99	79/18903	0.34011625	0.483863496	0.361732377	KCNJ8	1
GO:0031669	cellular response to nutrient levels	2/99	231/18903	0.341565735	0.485467605	0.362931596	SLC38A3/PCK1	2
GO:0042440	pigment metabolic process	1/99	80/18903	0.343586739	0.487421264	0.364392135	HPX	1
GO:0071230	cellular response to amino acid stimulus	1/99	80/18903	0.343586739	0.487421264	0.364392135	HMGCS2	1
GO:0060348	bone development	2/99	233/18903	0.345377979	0.489501872	0.365947581	RGN/POR	2
GO:0014855	striated muscle cell proliferation	1/99	81/18903	0.34703916	0.489897603	0.366243427	RBP4	1
GO:0033555	multicellular organismal response to stress	1/99	81/18903	0.34703916	0.489897603	0.366243427	HMGCS2	1
GO:0061844	antimicrobial humoral immune response mediated by antimicrobial peptide	1/99	81/18903	0.34703916	0.489897603	0.366243427	F2	1
GO:0009260	ribonucleotide biosynthetic process	2/99	234/18903	0.347281524	0.489897603	0.366243427	MTHFD1/ACSL1	2
GO:0071356	cellular response to tumor necrosis factor	2/99	234/18903	0.347281524	0.489897603	0.366243427	PCK2/CCL16	2
GO:0042509	regulation of tyrosine phosphorylation of STAT protein	1/99	82/18903	0.350473605	0.492557499	0.368231943	HPX	1
GO:0048708	astrocyte differentiation	1/99	82/18903	0.350473605	0.492557499	0.368231943	F2	1
GO:0051279	regulation of release of sequestered calcium ion into cytosol	1/99	82/18903	0.350473605	0.492557499	0.368231943	F2	1
GO:0060395	SMAD protein signal transduction	1/99	82/18903	0.350473605	0.492557499	0.368231943	TF	1
GO:0030500	regulation of bone mineralization	1/99	83/18903	0.353890167	0.496433834	0.371129859	AHSG	1
GO:0050848	regulation of calcium-mediated signaling	1/99	83/18903	0.353890167	0.496433834	0.371129859	RGN	1
GO:0008589	regulation of smoothened signaling pathway	1/99	84/18903	0.357288938	0.499806789	0.373651453	POR	1
GO:0010921	regulation of phosphatase activity	1/99	84/18903	0.357288938	0.499806789	0.373651453	RGN	1
GO:0015844	monoamine transport	1/99	84/18903	0.357288938	0.499806789	0.373651453	ABAT	1
GO:0046390	ribose phosphate biosynthetic process	2/99	241/18903	0.360555118	0.502671327	0.375792957	MTHFD1/ACSL1	2
GO:0008306	associative learning	1/99	85/18903	0.36067001	0.502671327	0.375792957	SLC6A1	1
GO:0034103	regulation of tissue remodeling	1/99	85/18903	0.36067001	0.502671327	0.375792957	TF	1
GO:1901292	nucleoside phosphate catabolic process	1/99	85/18903	0.36067001	0.502671327	0.375792957	DPYS	1
GO:0006164	purine nucleotide biosynthetic process	2/99	242/18903	0.36244364	0.504676832	0.377292256	MTHFD1/ACSL1	2
GO:0006970	response to osmotic stress	1/99	86/18903	0.364033474	0.505490313	0.377900408	SORD	1
GO:0007260	tyrosine phosphorylation of STAT protein	1/99	86/18903	0.364033474	0.505490313	0.377900408	HPX	1
GO:0061053	somite development	1/99	86/18903	0.364033474	0.505490313	0.377900408	MTHFD1	1
GO:0001892	embryonic placenta development	1/99	87/18903	0.367379422	0.508264374	0.379974274	PLG	1
GO:0001910	regulation of leukocyte mediated cytotoxicity	1/99	87/18903	0.367379422	0.508264374	0.379974274	AZGP1	1
GO:0010660	regulation of muscle cell apoptotic process	1/99	87/18903	0.367379422	0.508264374	0.379974274	APOH	1
GO:1900182	positive regulation of protein localization to nucleus	1/99	87/18903	0.367379422	0.508264374	0.379974274	F2	1
GO:0050678	regulation of epithelial cell proliferation	3/99	414/18903	0.369352321	0.510057966	0.381315149	RGN/CPB2/APOH	3
GO:0050727	regulation of inflammatory response	3/99	414/18903	0.369352321	0.510057966	0.381315149	F12/PROC/AHSG	3
GO:0035023	regulation of Rho protein signal transduction	1/99	88/18903	0.370707942	0.510994128	0.382015016	APOC3	1
GO:1901983	regulation of protein acetylation	1/99	88/18903	0.370707942	0.510994128	0.382015016	KLF15	1
GO:0002709	regulation of T cell mediated immunity	1/99	89/18903	0.374019125	0.514148442	0.384373155	AZGP1	1
GO:0050829	defense response to Gram-negative bacterium	1/99	89/18903	0.374019125	0.514148442	0.384373155	F2	1
GO:0071229	cellular response to acid chemical	1/99	89/18903	0.374019125	0.514148442	0.384373155	HMGCS2	1
GO:0051262	protein tetramerization	1/99	90/18903	0.377313061	0.517486007	0.386868291	MAT1A	1
GO:0070098	chemokine-mediated signaling pathway	1/99	90/18903	0.377313061	0.517486007	0.386868291	CCL16	1
GO:0060047	heart contraction	2/99	250/18903	0.37747653	0.517486007	0.386868291	CYP2J2/KCNJ8	2
GO:0072522	purine-containing compound biosynthetic process	2/99	251/18903	0.379345793	0.519576254	0.388430942	MTHFD1/ACSL1	2
GO:2000117	negative regulation of cysteine-type endopeptidase activity	1/99	91/18903	0.380589838	0.520807147	0.389351148	POR	1
GO:0010959	regulation of metal ion transport	3/99	423/18903	0.382185388	0.522516378	0.390628955	RGN/TF/F2	3
GO:0001843	neural tube closure	1/99	92/18903	0.383849545	0.523841732	0.391619778	MTHFD1	1
GO:0010657	muscle cell apoptotic process	1/99	92/18903	0.383849545	0.523841732	0.391619778	APOH	1
GO:0034612	response to tumor necrosis factor	2/99	254/18903	0.384939773	0.524854592	0.392376984	PCK2/CCL16	2
GO:0051781	positive regulation of cell division	1/99	93/18903	0.38709227	0.525887516	0.39314919	CAT	1
GO:0055017	cardiac muscle tissue growth	1/99	93/18903	0.38709227	0.525887516	0.39314919	RBP4	1
GO:0060606	tube closure	1/99	93/18903	0.38709227	0.525887516	0.39314919	MTHFD1	1
GO:0070301	cellular response to hydrogen peroxide	1/99	93/18903	0.38709227	0.525887516	0.39314919	CAT	1
GO:0035304	regulation of protein dephosphorylation	1/99	94/18903	0.3903181	0.529316272	0.3957125	RGN	1
GO:0048704	embryonic skeletal system morphogenesis	1/99	94/18903	0.3903181	0.529316272	0.3957125	MTHFD1	1
GO:0032088	negative regulation of NF-kappaB transcription factor activity	1/99	95/18903	0.393527122	0.532709965	0.398249597	CAT	1
GO:0034109	homotypic cell-cell adhesion	1/99	95/18903	0.393527122	0.532709965	0.398249597	ABAT	1
GO:0032091	negative regulation of protein binding	1/99	96/18903	0.396719424	0.5360689	0.400760709	CFHR2	1
GO:0045807	positive regulation of endocytosis	1/99	96/18903	0.396719424	0.5360689	0.400760709	TF	1
GO:0006979	response to oxidative stress	3/99	434/18903	0.397795743	0.536713731	0.40124278	CAT/ACOX2/HAO1	3
GO:0003015	heart process	2/99	261/18903	0.397908456	0.536713731	0.40124278	CYP2J2/KCNJ8	2
GO:0031668	cellular response to extracellular stimulus	2/99	262/18903	0.399751158	0.537949865	0.402166903	SLC38A3/PCK1	2
GO:0001657	ureteric bud development	1/99	97/18903	0.399895092	0.537949865	0.402166903	CAT	1
GO:0010596	negative regulation of endothelial cell migration	1/99	97/18903	0.399895092	0.537949865	0.402166903	APOH	1
GO:0014020	primary neural tube formation	1/99	98/18903	0.40305421	0.538834884	0.402828536	MTHFD1	1
GO:0060349	bone morphogenesis	1/99	98/18903	0.40305421	0.538834884	0.402828536	POR	1
GO:0072163	mesonephric epithelium development	1/99	98/18903	0.40305421	0.538834884	0.402828536	CAT	1
GO:0072164	mesonephric tubule development	1/99	98/18903	0.40305421	0.538834884	0.402828536	CAT	1
GO:0120162	positive regulation of cold-induced thermogenesis	1/99	98/18903	0.40305421	0.538834884	0.402828536	ACSL1	1
GO:1990868	response to chemokine	1/99	98/18903	0.40305421	0.538834884	0.402828536	CCL16	1
GO:1990869	cellular response to chemokine	1/99	98/18903	0.40305421	0.538834884	0.402828536	CCL16	1
GO:0003300	cardiac muscle hypertrophy	1/99	99/18903	0.406196866	0.542555247	0.405609849	KLF15	1
GO:0098656	anion transmembrane transport	2/99	266/18903	0.407096079	0.543275121	0.406148021	SLC6A1/SLC38A3	2
GO:0001776	leukocyte homeostasis	1/99	100/18903	0.409323143	0.54432037	0.40692944	MTHFD1	1
GO:0002532	production of molecular mediator involved in inflammatory response	1/99	100/18903	0.409323143	0.54432037	0.40692944	F2	1
GO:0030316	osteoclast differentiation	1/99	100/18903	0.409323143	0.54432037	0.40692944	TF	1
GO:0098869	cellular oxidant detoxification	1/99	100/18903	0.409323143	0.54432037	0.40692944	CAT	1
GO:0051924	regulation of calcium ion transport	2/99	268/18903	0.410752682	0.545740128	0.40799084	RGN/F2	2
GO:0021549	cerebellum development	1/99	101/18903	0.412433126	0.54700893	0.408939386	ABAT	1
GO:1902476	chloride transmembrane transport	1/99	101/18903	0.412433126	0.54700893	0.408939386	SLC6A1	1
GO:0001823	mesonephros development	1/99	102/18903	0.415526899	0.548699267	0.410203068	CAT	1
GO:0014897	striated muscle hypertrophy	1/99	102/18903	0.415526899	0.548699267	0.410203068	KLF15	1
GO:0031341	regulation of cell killing	1/99	102/18903	0.415526899	0.548699267	0.410203068	AZGP1	1
GO:0060419	heart growth	1/99	102/18903	0.415526899	0.548699267	0.410203068	RBP4	1
GO:1901019	regulation of calcium ion transmembrane transporter activity	1/99	102/18903	0.415526899	0.548699267	0.410203068	RGN	1
GO:0043543	protein acylation	2/99	272/18903	0.418033282	0.55028274	0.411386859	KLF15/POR	2
GO:0006910	phagocytosis, recognition	1/99	103/18903	0.418604545	0.55028274	0.411386859	C4BPB	1
GO:0046620	regulation of organ growth	1/99	103/18903	0.418604545	0.55028274	0.411386859	RBP4	1
GO:0050764	regulation of phagocytosis	1/99	103/18903	0.418604545	0.55028274	0.411386859	AHSG	1
GO:0070167	regulation of biomineral tissue development	1/99	103/18903	0.418604545	0.55028274	0.411386859	AHSG	1
GO:0048568	embryonic organ development	3/99	449/18903	0.418915508	0.55028274	0.411386859	RBP4/PLG/MTHFD1	3
GO:0061448	connective tissue development	2/99	274/18903	0.421656935	0.551493975	0.412292368	HMGCS2/POR	2
GO:0014896	muscle hypertrophy	1/99	104/18903	0.421666149	0.551493975	0.412292368	KLF15	1
GO:0046425	regulation of receptor signaling pathway via JAK-STAT	1/99	104/18903	0.421666149	0.551493975	0.412292368	F2	1
GO:0070252	actin-mediated cell contraction	1/99	104/18903	0.421666149	0.551493975	0.412292368	KCNJ8	1
GO:1902882	regulation of response to oxidative stress	1/99	104/18903	0.421666149	0.551493975	0.412292368	ACOX2	1
GO:0007200	phospholipase C-activating G protein-coupled receptor signaling pathway	1/99	105/18903	0.424711792	0.554515483	0.414551223	F2	1
GO:0110149	regulation of biomineralization	1/99	105/18903	0.424711792	0.554515483	0.414551223	AHSG	1
GO:0003012	muscle system process	3/99	455/18903	0.427299758	0.556543805	0.41606758	ABAT/KCNJ8/KLF15	3
GO:0001841	neural tube formation	1/99	106/18903	0.427741558	0.556543805	0.41606758	MTHFD1	1
GO:0022600	digestive system process	1/99	106/18903	0.427741558	0.556543805	0.41606758	RBP4	1
GO:0030593	neutrophil chemotaxis	1/99	106/18903	0.427741558	0.556543805	0.41606758	CCL16	1
GO:0002444	myeloid leukocyte mediated immunity	1/99	107/18903	0.430755528	0.558537692	0.417558193	F2	1
GO:0010906	regulation of glucose metabolic process	1/99	107/18903	0.430755528	0.558537692	0.417558193	RGN	1
GO:0014013	regulation of gliogenesis	1/99	107/18903	0.430755528	0.558537692	0.417558193	F2	1
GO:0032963	collagen metabolic process	1/99	107/18903	0.430755528	0.558537692	0.417558193	F2	1
GO:0019882	antigen processing and presentation	1/99	108/18903	0.433753783	0.561459832	0.419742761	AZGP1	1
GO:0032526	response to retinoic acid	1/99	108/18903	0.433753783	0.561459832	0.419742761	RBP4	1
GO:0043547	positive regulation of GTPase activity	2/99	283/18903	0.437821039	0.566238531	0.423315277	RGN/CCL16	2
GO:0006874	cellular calcium ion homeostasis	2/99	284/18903	0.439602292	0.568055061	0.424673301	RGN/F2	2
GO:0022037	metencephalon development	1/99	111/18903	0.44265507	0.570533202	0.426525938	ABAT	1
GO:0031532	actin cytoskeleton reorganization	1/99	111/18903	0.44265507	0.570533202	0.426525938	IQGAP2	1
GO:0071347	cellular response to interleukin-1	1/99	111/18903	0.44265507	0.570533202	0.426525938	CCL16	1
GO:0045445	myoblast differentiation	1/99	112/18903	0.445591274	0.573827192	0.428988498	PLG	1
GO:0007548	sex differentiation	2/99	288/18903	0.446696946	0.574760234	0.429686033	RBP4/HSD17B4	2
GO:0023061	signal release	3/99	470/18903	0.448076136	0.575132947	0.42996467	RBP4/PCK2/ABAT	3
GO:0002456	T cell mediated immunity	1/99	113/18903	0.448512165	0.575132947	0.42996467	AZGP1	1
GO:0006939	smooth muscle contraction	1/99	113/18903	0.448512165	0.575132947	0.42996467	ABAT	1
GO:0010633	negative regulation of epithelial cell migration	1/99	113/18903	0.448512165	0.575132947	0.42996467	APOH	1
GO:0002062	chondrocyte differentiation	1/99	114/18903	0.451417822	0.577385985	0.431649023	POR	1
GO:0009408	response to heat	1/99	114/18903	0.451417822	0.577385985	0.431649023	CPB2	1
GO:0044344	cellular response to fibroblast growth factor stimulus	1/99	114/18903	0.451417822	0.577385985	0.431649023	CPS1	1
GO:0032414	positive regulation of ion transmembrane transporter activity	1/99	115/18903	0.454308324	0.579608251	0.43331037	RGN	1
GO:0048640	negative regulation of developmental growth	1/99	115/18903	0.454308324	0.579608251	0.43331037	RBP4	1
GO:1904892	regulation of receptor signaling pathway via STAT	1/99	115/18903	0.454308324	0.579608251	0.43331037	F2	1
GO:0072009	nephron epithelium development	1/99	116/18903	0.457183749	0.582370775	0.435375611	KLF15	1
GO:0048562	embryonic organ morphogenesis	2/99	294/18903	0.45724602	0.582370775	0.435375611	RBP4/MTHFD1	2
GO:0045582	positive regulation of T cell differentiation	1/99	117/18903	0.460044174	0.585440181	0.437670273	PCK1	1
GO:0001666	response to hypoxia	2/99	296/18903	0.460737095	0.585827604	0.437959908	CAT/ABAT	2
GO:0002286	T cell activation involved in immune response	1/99	118/18903	0.462889677	0.587379629	0.439120189	PCK1	1
GO:0006821	chloride transport	1/99	118/18903	0.462889677	0.587379629	0.439120189	SLC6A1	1
GO:0050673	epithelial cell proliferation	3/99	481/18903	0.463126246	0.587379629	0.439120189	RGN/CPB2/APOH	3
GO:0007613	memory	1/99	120/18903	0.468536226	0.593243182	0.443503733	SLC6A1	1
GO:0071774	response to fibroblast growth factor	1/99	120/18903	0.468536226	0.593243182	0.443503733	CPS1	1
GO:0045446	endothelial cell differentiation	1/99	121/18903	0.471337425	0.595789469	0.445407316	PROC	1
GO:2000278	regulation of DNA biosynthetic process	1/99	121/18903	0.471337425	0.595789469	0.445407316	RGN	1
GO:0002698	negative regulation of immune effector process	1/99	122/18903	0.474124008	0.597309109	0.446543387	C4BPB	1
GO:0008286	insulin receptor signaling pathway	1/99	122/18903	0.474124008	0.597309109	0.446543387	AHSG	1
GO:0030278	regulation of ossification	1/99	122/18903	0.474124008	0.597309109	0.446543387	AHSG	1
GO:0043500	muscle adaptation	1/99	122/18903	0.474124008	0.597309109	0.446543387	KLF15	1
GO:0009165	nucleotide biosynthetic process	2/99	304/18903	0.474571853	0.597374252	0.446592087	MTHFD1/ACSL1	2
GO:0022407	regulation of cell-cell adhesion	3/99	490/18903	0.475311118	0.59780581	0.446914716	PLG/ABAT/PCK1	3
GO:0022612	gland morphogenesis	1/99	123/18903	0.47689605	0.598800369	0.44765824	CPB2	1
GO:0030282	bone mineralization	1/99	123/18903	0.47689605	0.598800369	0.44765824	AHSG	1
GO:0048608	reproductive structure development	2/99	306/18903	0.477997613	0.599185702	0.447946313	RBP4/HSD17B4	2
GO:1901293	nucleoside phosphate biosynthetic process	2/99	306/18903	0.477997613	0.599185702	0.447946313	MTHFD1/ACSL1	2
GO:0046660	female sex differentiation	1/99	124/18903	0.479653626	0.599765894	0.448380059	RBP4	1
GO:0051209	release of sequestered calcium ion into cytosol	1/99	124/18903	0.479653626	0.599765894	0.448380059	F2	1
GO:0072676	lymphocyte migration	1/99	124/18903	0.479653626	0.599765894	0.448380059	CCL16	1
GO:0051283	negative regulation of sequestering of calcium ion	1/99	125/18903	0.482396812	0.602114838	0.450136111	F2	1
GO:0036293	response to decreased oxygen levels	2/99	309/18903	0.483111141	0.602114838	0.450136111	CAT/ABAT	2
GO:0055074	calcium ion homeostasis	2/99	309/18903	0.483111141	0.602114838	0.450136111	RGN/F2	2
GO:0019221	cytokine-mediated signaling pathway	3/99	496/18903	0.483365885	0.602114838	0.450136111	HPX/CCL16/ACSL1	3
GO:0042063	gliogenesis	2/99	310/18903	0.484808906	0.602114838	0.450136111	KLF15/F2	2
GO:0061458	reproductive system development	2/99	310/18903	0.484808906	0.602114838	0.450136111	RBP4/HSD17B4	2
GO:0003206	cardiac chamber morphogenesis	1/99	126/18903	0.485125682	0.602114838	0.450136111	RBP4	1
GO:0032411	positive regulation of transporter activity	1/99	126/18903	0.485125682	0.602114838	0.450136111	RGN	1
GO:0098661	inorganic anion transmembrane transport	1/99	126/18903	0.485125682	0.602114838	0.450136111	SLC6A1	1
GO:0001838	embryonic epithelial tube formation	1/99	127/18903	0.487840309	0.604489061	0.45191106	MTHFD1	1
GO:0051282	regulation of sequestering of calcium ion	1/99	127/18903	0.487840309	0.604489061	0.45191106	F2	1
GO:0006909	phagocytosis	2/99	314/18903	0.491565939	0.608605449	0.454988438	C4BPB/AHSG	2
GO:0048593	camera-type eye morphogenesis	1/99	129/18903	0.493227131	0.610161209	0.456151511	RBP4	1
GO:0042542	response to hydrogen peroxide	1/99	130/18903	0.495899471	0.610961113	0.456749513	CAT	1
GO:0045621	positive regulation of lymphocyte differentiation	1/99	130/18903	0.495899471	0.610961113	0.456749513	PCK1	1
GO:0071621	granulocyte chemotaxis	1/99	130/18903	0.495899471	0.610961113	0.456749513	CCL16	1
GO:0099565	chemical synaptic transmission, postsynaptic	1/99	130/18903	0.495899471	0.610961113	0.456749513	ABAT	1
GO:1990266	neutrophil migration	1/99	130/18903	0.495899471	0.610961113	0.456749513	CCL16	1
GO:0030198	extracellular matrix organization	2/99	318/18903	0.498268008	0.613234302	0.45844893	PLG/CPB2	2
GO:0051208	sequestering of calcium ion	1/99	131/18903	0.498557861	0.613234302	0.45844893	F2	1
GO:0043062	extracellular structure organization	2/99	319/18903	0.49993486	0.61442687	0.459340484	PLG/CPB2	2
GO:0045229	external encapsulating structure organization	2/99	321/18903	0.503258096	0.618007499	0.462017333	PLG/CPB2	2
GO:0035303	regulation of dephosphorylation	1/99	133/18903	0.503833078	0.618210155	0.462168837	RGN	1
GO:0030048	actin filament-based movement	1/99	134/18903	0.506450048	0.62005155	0.463545449	KCNJ8	1
GO:0043467	regulation of generation of precursor metabolites and energy	1/99	134/18903	0.506450048	0.62005155	0.463545449	KHK	1
GO:0072503	cellular divalent inorganic cation homeostasis	2/99	323/18903	0.506567314	0.62005155	0.463545449	RGN/F2	2
GO:1900180	regulation of protein localization to nucleus	1/99	135/18903	0.509053353	0.622589178	0.465442559	F2	1
GO:1903052	positive regulation of proteolysis involved in protein catabolic process	1/99	136/18903	0.511643065	0.625249386	0.467431309	RGN	1
GO:0071496	cellular response to external stimulus	2/99	328/18903	0.514778561	0.628571717	0.469915056	SLC38A3/PCK1	2
GO:0003158	endothelium development	1/99	139/18903	0.519331341	0.632083667	0.47254056	PROC	1
GO:0007586	digestion	1/99	139/18903	0.519331341	0.632083667	0.47254056	RBP4	1
GO:0008277	regulation of G protein-coupled receptor signaling pathway	1/99	139/18903	0.519331341	0.632083667	0.47254056	F2	1
GO:0072175	epithelial tube formation	1/99	139/18903	0.519331341	0.632083667	0.47254056	MTHFD1	1
GO:0007266	Rho protein signal transduction	1/99	140/18903	0.521867378	0.634146661	0.474082838	APOC3	1
GO:0060048	cardiac muscle contraction	1/99	140/18903	0.521867378	0.634146661	0.474082838	KCNJ8	1
GO:0002440	production of molecular mediator of immune response	2/99	333/18903	0.522900704	0.63489071	0.474639083	RBP4/HPX	2
GO:0070555	response to interleukin-1	1/99	141/18903	0.524390169	0.636186947	0.475608139	CCL16	1
GO:0071214	cellular response to abiotic stimulus	2/99	335/18903	0.526124399	0.637265537	0.476414484	SLC38A3/PCK1	2
GO:0104004	cellular response to environmental stimulus	2/99	335/18903	0.526124399	0.637265537	0.476414484	SLC38A3/PCK1	2
GO:0070482	response to oxygen levels	2/99	337/18903	0.529333632	0.640200162	0.478608386	CAT/ABAT	2
GO:0030534	adult behavior	1/99	143/18903	0.529396288	0.640200162	0.478608386	ABAT	1
GO:0007224	smoothened signaling pathway	1/99	144/18903	0.531879751	0.642688032	0.480468297	POR	1
GO:0070371	ERK1 and ERK2 cascade	2/99	340/18903	0.53412025	0.643610353	0.481157816	CCL16/TF	2
GO:0031644	regulation of nervous system process	1/99	145/18903	0.53435024	0.643610353	0.481157816	ABAT	1
GO:0045089	positive regulation of innate immune response	1/99	145/18903	0.53435024	0.643610353	0.481157816	HPX	1
GO:0060078	regulation of postsynaptic membrane potential	1/99	145/18903	0.53435024	0.643610353	0.481157816	ABAT	1
GO:0001508	action potential	1/99	146/18903	0.536807822	0.645539231	0.48259983	KCNJ8	1
GO:0050768	negative regulation of neurogenesis	1/99	146/18903	0.536807822	0.645539231	0.48259983	F2	1
GO:0008584	male gonad development	1/99	147/18903	0.539252564	0.646417223	0.48325621	HSD17B4	1
GO:0051592	response to calcium ion	1/99	147/18903	0.539252564	0.646417223	0.48325621	SLC6A1	1
GO:0106106	cold-induced thermogenesis	1/99	147/18903	0.539252564	0.646417223	0.48325621	ACSL1	1
GO:0120161	regulation of cold-induced thermogenesis	1/99	147/18903	0.539252564	0.646417223	0.48325621	ACSL1	1
GO:0046546	development of primary male sexual characteristics	1/99	148/18903	0.541684532	0.648709205	0.484969677	HSD17B4	1
GO:0070588	calcium ion transmembrane transport	2/99	345/18903	0.542024933	0.648709205	0.484969677	RGN/F2	2
GO:0009411	response to UV	1/99	149/18903	0.544103793	0.649650451	0.485673344	CAT	1
GO:0016525	negative regulation of angiogenesis	1/99	149/18903	0.544103793	0.649650451	0.485673344	APOH	1
GO:0051053	negative regulation of DNA metabolic process	1/99	149/18903	0.544103793	0.649650451	0.485673344	RGN	1
GO:0001890	placenta development	1/99	150/18903	0.546510411	0.650977646	0.486665545	PLG	1
GO:0007612	learning	1/99	150/18903	0.546510411	0.650977646	0.486665545	SLC6A1	1
GO:0034614	cellular response to reactive oxygen species	1/99	150/18903	0.546510411	0.650977646	0.486665545	CAT	1
GO:0046718	viral entry into host cell	1/99	151/18903	0.548904453	0.651770012	0.487257911	SLC10A1	1
GO:0051961	negative regulation of nervous system development	1/99	151/18903	0.548904453	0.651770012	0.487257911	F2	1
GO:1903531	negative regulation of secretion by cell	1/99	151/18903	0.548904453	0.651770012	0.487257911	ABAT	1
GO:2000181	negative regulation of blood vessel morphogenesis	1/99	151/18903	0.548904453	0.651770012	0.487257911	APOH	1
GO:0072006	nephron development	1/99	152/18903	0.551285984	0.653177525	0.488310156	KLF15	1
GO:1901343	negative regulation of vasculature development	1/99	152/18903	0.551285984	0.653177525	0.488310156	APOH	1
GO:0006936	muscle contraction	2/99	351/18903	0.55138925	0.653177525	0.488310156	ABAT/KCNJ8	2
GO:0016331	morphogenesis of embryonic epithelium	1/99	153/18903	0.553655067	0.654832817	0.489547639	MTHFD1	1
GO:0030902	hindbrain development	1/99	153/18903	0.553655067	0.654832817	0.489547639	ABAT	1
GO:0008360	regulation of cell shape	1/99	154/18903	0.556011769	0.656590248	0.49086148	F2	1
GO:0051092	positive regulation of NF-kappaB transcription factor activity	1/99	154/18903	0.556011769	0.656590248	0.49086148	CAT	1
GO:0016052	carbohydrate catabolic process	1/99	155/18903	0.558356152	0.65832766	0.492160354	SORD	1
GO:0035148	tube formation	1/99	155/18903	0.558356152	0.65832766	0.492160354	MTHFD1	1
GO:0072507	divalent inorganic cation homeostasis	2/99	356/18903	0.559091081	0.65867918	0.492423148	RGN/F2	2
GO:0044409	entry into host	1/99	158/18903	0.565316026	0.664455625	0.496741571	SLC10A1	1
GO:0090501	RNA phosphodiester bond hydrolysis	1/99	158/18903	0.565316026	0.664455625	0.496741571	AZGP1	1
GO:0097530	granulocyte migration	1/99	158/18903	0.565316026	0.664455625	0.496741571	CCL16	1
GO:0007605	sensory perception of sound	1/99	159/18903	0.567611769	0.665597627	0.497595322	ALDH7A1	1
GO:0048592	eye morphogenesis	1/99	159/18903	0.567611769	0.665597627	0.497595322	RBP4	1
GO:0060041	retina development in camera-type eye	1/99	159/18903	0.567611769	0.665597627	0.497595322	RBP4	1
GO:1902600	proton transmembrane transport	1/99	160/18903	0.56989551	0.667237911	0.498821585	CYB5A	1
GO:1990845	adaptive thermogenesis	1/99	160/18903	0.56989551	0.667237911	0.498821585	ACSL1	1
GO:0035966	response to topologically incorrect protein	1/99	163/18903	0.576675334	0.674651981	0.504364283	F12	1
GO:0007519	skeletal muscle tissue development	1/99	164/18903	0.578911681	0.675173098	0.504753865	HLF	1
GO:0021915	neural tube development	1/99	164/18903	0.578911681	0.675173098	0.504753865	MTHFD1	1
GO:0030856	regulation of epithelial cell differentiation	1/99	164/18903	0.578911681	0.675173098	0.504753865	PROC	1
GO:0051100	negative regulation of binding	1/99	164/18903	0.578911681	0.675173098	0.504753865	CFHR2	1
GO:0045862	positive regulation of proteolysis	2/99	372/18903	0.58310992	0.679543863	0.508021414	F12/RGN	2
GO:0001959	regulation of cytokine-mediated signaling pathway	1/99	167/18903	0.585550791	0.680810017	0.50896798	HPX	1
GO:0003205	cardiac chamber development	1/99	167/18903	0.585550791	0.680810017	0.50896798	RBP4	1
GO:0030307	positive regulation of cell growth	1/99	167/18903	0.585550791	0.680810017	0.50896798	F2	1
GO:0002262	myeloid cell homeostasis	1/99	169/18903	0.58991919	0.685360661	0.512370004	MTHFD1	1
GO:0046661	male sex differentiation	1/99	171/18903	0.594242005	0.68985138	0.515727229	HSD17B4	1
GO:0042742	defense response to bacterium	2/99	382/18903	0.597633405	0.69325475	0.518271561	TF/F2	2
GO:2000146	negative regulation of cell motility	2/99	383/18903	0.59906503	0.694381295	0.519113756	RGN/APOH	2
GO:0006937	regulation of muscle contraction	1/99	174/18903	0.600641786	0.695140302	0.519681183	ABAT	1
GO:0031214	biomineral tissue development	1/99	174/18903	0.600641786	0.695140302	0.519681183	AHSG	1
GO:0060538	skeletal muscle organ development	1/99	176/18903	0.604852691	0.698940887	0.52252247	HLF	1
GO:1901136	carbohydrate derivative catabolic process	1/99	176/18903	0.604852691	0.698940887	0.52252247	DPYS	1
GO:0032259	methylation	2/99	390/18903	0.608980833	0.703172355	0.52568588	BHMT/BHMT2	2
GO:0045580	regulation of T cell differentiation	1/99	179/18903	0.611086772	0.704525116	0.526697193	PCK1	1
GO:0060759	regulation of response to cytokine stimulus	1/99	179/18903	0.611086772	0.704525116	0.526697193	HPX	1
GO:0050954	sensory perception of mechanical stimulus	1/99	180/18903	0.613143085	0.705852113	0.527689245	ALDH7A1	1
GO:0001701	in utero embryonic development	2/99	393/18903	0.613173918	0.705852113	0.527689245	PLG/C6	2
GO:1904062	regulation of cation transmembrane transport	2/99	394/18903	0.614564077	0.706015572	0.527811446	RGN/F2	2
GO:0006941	striated muscle contraction	1/99	181/18903	0.615188635	0.706015572	0.527811446	KCNJ8	1
GO:0043409	negative regulation of MAPK cascade	1/99	181/18903	0.615188635	0.706015572	0.527811446	PEBP1	1
GO:0110148	biomineralization	1/99	181/18903	0.615188635	0.706015572	0.527811446	AHSG	1
GO:0097553	calcium ion transmembrane import into cytosol	1/99	182/18903	0.617223478	0.707812171	0.529154569	F2	1
GO:0001936	regulation of endothelial cell proliferation	1/99	183/18903	0.619247669	0.708134531	0.529395562	APOH	1
GO:0007219	Notch signaling pathway	1/99	183/18903	0.619247669	0.708134531	0.529395562	AGXT	1
GO:0044000	movement in host	1/99	183/18903	0.619247669	0.708134531	0.529395562	SLC10A1	1
GO:0050900	leukocyte migration	2/99	398/18903	0.620087057	0.708134531	0.529395562	PLG/CCL16	2
GO:0035725	sodium ion transmembrane transport	1/99	184/18903	0.621261263	0.708134531	0.529395562	SLC6A1	1
GO:0050728	negative regulation of inflammatory response	1/99	184/18903	0.621261263	0.708134531	0.529395562	PROC	1
GO:1902107	positive regulation of leukocyte differentiation	1/99	184/18903	0.621261263	0.708134531	0.529395562	PCK1	1
GO:1903708	positive regulation of hemopoiesis	1/99	184/18903	0.621261263	0.708134531	0.529395562	PCK1	1
GO:0015698	inorganic anion transport	1/99	186/18903	0.62525688	0.711613113	0.531996122	SLC6A1	1
GO:0018393	internal peptidyl-lysine acetylation	1/99	186/18903	0.62525688	0.711613113	0.531996122	POR	1
GO:0002833	positive regulation of response to biotic stimulus	1/99	188/18903	0.629210766	0.714495357	0.534150864	HPX	1
GO:0006475	internal protein amino acid acetylation	1/99	188/18903	0.629210766	0.714495357	0.534150864	POR	1
GO:0010721	negative regulation of cell development	1/99	188/18903	0.629210766	0.714495357	0.534150864	F2	1
GO:0007565	female pregnancy	1/99	189/18903	0.631172194	0.716183348	0.535412792	SLC38A3	1
GO:0043433	negative regulation of DNA-binding transcription factor activity	1/99	190/18903	0.633123351	0.716241571	0.535456319	CAT	1
GO:0050777	negative regulation of immune response	1/99	190/18903	0.633123351	0.716241571	0.535456319	C4BPB	1
GO:0051260	protein homooligomerization	1/99	190/18903	0.633123351	0.716241571	0.535456319	MAT1A	1
GO:0051302	regulation of cell division	1/99	190/18903	0.633123351	0.716241571	0.535456319	CAT	1
GO:0009755	hormone-mediated signaling pathway	1/99	192/18903	0.636995064	0.720081376	0.538326926	ACSL1	1
GO:0046578	regulation of Ras protein signal transduction	1/99	193/18903	0.638915725	0.721171342	0.539141775	APOC3	1
GO:0050731	positive regulation of peptidyl-tyrosine phosphorylation	1/99	193/18903	0.638915725	0.721171342	0.539141775	HPX	1
GO:0009060	aerobic respiration	1/99	194/18903	0.640826326	0.72278691	0.540349561	CAT	1
GO:0018205	peptidyl-lysine modification	2/99	414/18903	0.641578009	0.7230939	0.540579064	KLF15/POR	2
GO:0007018	microtubule-based movement	2/99	415/18903	0.642889377	0.724030755	0.541279449	RGN/SORD	2
GO:0007626	locomotory behavior	1/99	197/18903	0.646498288	0.727551805	0.543911757	ABAT	1
GO:0040013	negative regulation of locomotion	2/99	419/18903	0.648097583	0.72802733	0.544267256	RGN/APOH	2
GO:0071248	cellular response to metal ion	1/99	198/18903	0.648369167	0.72802733	0.544267256	TF	1
GO:0071897	DNA biosynthetic process	1/99	198/18903	0.648369167	0.72802733	0.544267256	RGN	1
GO:0001935	endothelial cell proliferation	1/99	199/18903	0.650230245	0.729573816	0.545423396	APOH	1
GO:0060537	muscle tissue development	2/99	422/18903	0.651964686	0.7305639	0.546163574	RBP4/HLF	2
GO:0043393	regulation of protein binding	1/99	200/18903	0.652081571	0.7305639	0.546163574	CFHR2	1
GO:0051216	cartilage development	1/99	201/18903	0.653923197	0.732083282	0.547299452	POR	1
GO:0051701	biological process involved in interaction with host	1/99	203/18903	0.657577547	0.735628295	0.549949674	SLC10A1	1
GO:0000302	response to reactive oxygen species	1/99	204/18903	0.659390372	0.736796325	0.550822885	CAT	1
GO:0034655	nucleobase-containing compound catabolic process	2/99	428/18903	0.659598832	0.736796325	0.550822885	RGN/DPYS	2
GO:0031331	positive regulation of cellular catabolic process	2/99	429/18903	0.660858258	0.736940202	0.550930446	AADAC/APOC2	2
GO:0007204	positive regulation of cytosolic calcium ion concentration	1/99	205/18903	0.661193696	0.736940202	0.550930446	KNG1	1
GO:0043281	regulation of cysteine-type endopeptidase activity involved in apoptotic process	1/99	205/18903	0.661193696	0.736940202	0.550930446	POR	1
GO:2000241	regulation of reproductive process	1/99	206/18903	0.662987568	0.73827012	0.551924681	RGN	1
GO:0042391	regulation of membrane potential	2/99	431/18903	0.663366056	0.73827012	0.551924681	ABAT/KCNJ8	2
GO:0002285	lymphocyte activation involved in immune response	1/99	207/18903	0.664772038	0.739289257	0.55268658	PCK1	1
GO:0006479	protein methylation	1/99	208/18903	0.666547154	0.739627011	0.552939082	BHMT	1
GO:0008213	protein alkylation	1/99	208/18903	0.666547154	0.739627011	0.552939082	BHMT	1
GO:0019722	calcium-mediated signaling	1/99	208/18903	0.666547154	0.739627011	0.552939082	RGN	1
GO:0044703	multi-organism reproductive process	1/99	209/18903	0.668312964	0.740496657	0.553589222	SLC38A3	1
GO:0045732	positive regulation of protein catabolic process	1/99	209/18903	0.668312964	0.740496657	0.553589222	C4BPB	1
GO:0045619	regulation of lymphocyte differentiation	1/99	210/18903	0.670069518	0.741897822	0.554636722	PCK1	1
GO:0006836	neurotransmitter transport	1/99	212/18903	0.673555047	0.745128226	0.557051745	SLC6A1	1
GO:0006816	calcium ion transport	2/99	440/18903	0.674469515	0.745128226	0.557051745	RGN/F2	2
GO:0045936	negative regulation of phosphate metabolic process	2/99	440/18903	0.674469515	0.745128226	0.557051745	RGN/APOC1	2
GO:0010563	negative regulation of phosphorus metabolic process	2/99	441/18903	0.675684966	0.745924545	0.557647067	RGN/APOC1	2
GO:0008016	regulation of heart contraction	1/99	214/18903	0.677004121	0.7468341	0.558327042	CYP2J2	1
GO:0006469	negative regulation of protein kinase activity	1/99	216/18903	0.680417118	0.750050449	0.560731558	RGN	1
GO:0002573	myeloid leukocyte differentiation	1/99	218/18903	0.683794411	0.752672972	0.562692135	TF	1
GO:0044706	multi-multicellular organism process	1/99	218/18903	0.683794411	0.752672972	0.562692135	SLC38A3	1
GO:0007601	visual perception	1/99	220/18903	0.68713637	0.755799888	0.565029792	RBP4	1
GO:0010810	regulation of cell-substrate adhesion	1/99	222/18903	0.690443362	0.758331092	0.5669221	PLG	1
GO:0071222	cellular response to lipopolysaccharide	1/99	222/18903	0.690443362	0.758331092	0.5669221	HMGCS2	1
GO:0007015	actin filament organization	2/99	454/18903	0.691156383	0.758475623	0.56703015	IQGAP2/TF	2
GO:0070374	positive regulation of ERK1 and ERK2 cascade	1/99	223/18903	0.692083858	0.758475623	0.56703015	CCL16	1
GO:0071805	potassium ion transmembrane transport	1/99	223/18903	0.692083858	0.758475623	0.56703015	KCNJ8	1
GO:0050953	sensory perception of light stimulus	1/99	224/18903	0.693715748	0.759711944	0.567954413	RBP4	1
GO:0051651	maintenance of location in cell	1/99	226/18903	0.696953886	0.762704253	0.570191438	F2	1
GO:1903050	regulation of proteolysis involved in protein catabolic process	1/99	227/18903	0.698560224	0.763907772	0.571091179	RGN	1
GO:0071241	cellular response to inorganic substance	1/99	229/18903	0.701747655	0.766282016	0.572866145	TF	1
GO:0071902	positive regulation of protein serine/threonine kinase activity	1/99	229/18903	0.701747655	0.766282016	0.572866145	ACSL1	1
GO:0008037	cell recognition	1/99	230/18903	0.703328837	0.766897965	0.573326623	C4BPB	1
GO:0010594	regulation of endothelial cell migration	1/99	230/18903	0.703328837	0.766897965	0.573326623	APOH	1
GO:0008406	gonad development	1/99	233/18903	0.708022763	0.771458328	0.576735913	HSD17B4	1
GO:0071219	cellular response to molecule of bacterial origin	1/99	234/18903	0.709571008	0.772587062	0.577579745	HMGCS2	1
GO:2000116	regulation of cysteine-type endopeptidase activity	1/99	235/18903	0.711111127	0.773705324	0.578415749	POR	1
GO:0045137	development of primary sexual characteristics	1/99	238/18903	0.71568314	0.778118367	0.581714903	HSD17B4	1
GO:0030595	leukocyte chemotaxis	1/99	240/18903	0.71869128	0.779141948	0.582480125	CCL16	1
GO:0033673	negative regulation of kinase activity	1/99	240/18903	0.71869128	0.779141948	0.582480125	RGN	1
GO:0045088	regulation of innate immune response	1/99	240/18903	0.71869128	0.779141948	0.582480125	HPX	1
GO:0045333	cellular respiration	1/99	240/18903	0.71869128	0.779141948	0.582480125	CAT	1
GO:0048738	cardiac muscle tissue development	1/99	241/18903	0.720183514	0.780198807	0.583270224	RBP4	1
GO:0097529	myeloid leukocyte migration	1/99	242/18903	0.721667912	0.781245665	0.584052846	CCL16	1
GO:0045444	fat cell differentiation	1/99	244/18903	0.724613362	0.783871556	0.586015941	ALDH6A1	1
GO:0006813	potassium ion transport	1/99	247/18903	0.728973777	0.7868951	0.588276317	KCNJ8	1
GO:0033002	muscle cell proliferation	1/99	247/18903	0.728973777	0.7868951	0.588276317	RBP4	1
GO:0051259	protein complex oligomerization	1/99	247/18903	0.728973777	0.7868951	0.588276317	MAT1A	1
GO:0045926	negative regulation of growth	1/99	249/18903	0.731842679	0.789426867	0.590169045	RBP4	1
GO:0050870	positive regulation of T cell activation	1/99	251/18903	0.734681516	0.791922606	0.59203484	PCK1	1
GO:0032886	regulation of microtubule-based process	1/99	252/18903	0.736089758	0.792873825	0.592745963	RGN	1
GO:0033674	positive regulation of kinase activity	2/99	496/18903	0.737069638	0.793249519	0.593026829	ACSL1/F2	2
GO:0090305	nucleic acid phosphodiester bond hydrolysis	1/99	253/18903	0.737490601	0.793249519	0.593026829	AZGP1	1
GO:0090257	regulation of muscle system process	1/99	256/18903	0.741649115	0.79715386	0.595945682	ABAT	1
GO:0014706	striated muscle tissue development	1/99	257/18903	0.743020743	0.798059316	0.596622594	RBP4	1
GO:0003007	heart morphogenesis	1/99	258/18903	0.744385161	0.798955746	0.597292757	RBP4	1
GO:0008654	phospholipid biosynthetic process	1/99	259/18903	0.745742408	0.799843209	0.597956217	HMGCS2	1
GO:0006470	protein dephosphorylation	1/99	261/18903	0.748435536	0.801022561	0.598837891	RGN	1
GO:0045927	positive regulation of growth	1/99	261/18903	0.748435536	0.801022561	0.598837891	F2	1
GO:0071216	cellular response to biotic stimulus	1/99	261/18903	0.748435536	0.801022561	0.598837891	HMGCS2	1
GO:1903522	regulation of blood circulation	1/99	263/18903	0.751100424	0.803304567	0.6005439	CYP2J2	1
GO:0030522	intracellular receptor signaling pathway	1/99	266/18903	0.755045444	0.805809292	0.602416412	NR1I3	1
GO:0050730	regulation of peptidyl-tyrosine phosphorylation	1/99	266/18903	0.755045444	0.805809292	0.602416412	HPX	1
GO:0051091	positive regulation of DNA-binding transcription factor activity	1/99	266/18903	0.755045444	0.805809292	0.602416412	CAT	1
GO:0031348	negative regulation of defense response	1/99	272/18903	0.762750727	0.812882047	0.607703946	PROC	1
GO:0090596	sensory organ morphogenesis	1/99	272/18903	0.762750727	0.812882047	0.607703946	RBP4	1
GO:0007611	learning or memory	1/99	273/18903	0.764011404	0.813650563	0.608278482	SLC6A1	1
GO:1903039	positive regulation of leukocyte cell-cell adhesion	1/99	275/18903	0.766512899	0.815738498	0.609839405	PCK1	1
GO:0051348	negative regulation of transferase activity	1/99	276/18903	0.767753785	0.816482868	0.61039589	RGN	1
GO:0032412	regulation of ion transmembrane transporter activity	1/99	281/18903	0.773860964	0.821818545	0.614384798	RGN	1
GO:0043542	endothelial cell migration	1/99	281/18903	0.773860964	0.821818545	0.614384798	APOH	1
GO:0034599	cellular response to oxidative stress	1/99	288/18903	0.78214479	0.830031206	0.620524516	CAT	1
GO:0022898	regulation of transmembrane transporter activity	1/99	291/18903	0.785602375	0.833114192	0.622829331	RGN	1
GO:0010632	regulation of epithelial cell migration	1/99	292/18903	0.786742788	0.833737262	0.623295133	APOH	1
GO:0002366	leukocyte activation involved in immune response	1/99	293/18903	0.787877196	0.834353098	0.623755527	PCK1	1
GO:0030217	T cell differentiation	1/99	296/18903	0.791244701	0.836744046	0.62554298	PCK1	1
GO:0048872	homeostasis of number of cells	1/99	296/18903	0.791244701	0.836744046	0.62554298	MTHFD1	1
GO:0002263	cell activation involved in immune response	1/99	297/18903	0.7923554	0.837331425	0.6259821	PCK1	1
GO:0048511	rhythmic process	1/99	302/18903	0.797821749	0.842517646	0.629859276	HLF	1
GO:0051607	defense response to virus	1/99	304/18903	0.799968184	0.844135328	0.631068642	KCNJ8	1
GO:0051056	regulation of small GTPase mediated signal transduction	1/99	305/18903	0.801032927	0.844135328	0.631068642	APOC3	1
GO:0140546	defense response to symbiont	1/99	305/18903	0.801032927	0.844135328	0.631068642	KCNJ8	1
GO:0034504	protein localization to nucleus	1/99	306/18903	0.802092059	0.84459106	0.631409343	F2	1
GO:0010720	positive regulation of cell development	1/99	307/18903	0.80314561	0.84459106	0.631409343	PROC	1
GO:0031349	positive regulation of defense response	1/99	307/18903	0.80314561	0.84459106	0.631409343	HPX	1
GO:0006650	glycerophospholipid metabolic process	1/99	311/18903	0.807304581	0.848373037	0.634236718	APOC1	1
GO:0022604	regulation of cell morphogenesis	1/99	312/18903	0.808330659	0.848859773	0.634600598	F2	1
GO:0018105	peptidyl-serine phosphorylation	1/99	313/18903	0.809351329	0.849223668	0.634872643	PCK1	1
GO:0019932	second-messenger-mediated signaling	1/99	314/18903	0.810366617	0.849223668	0.634872643	RGN	1
GO:0050890	cognition	1/99	314/18903	0.810366617	0.849223668	0.634872643	SLC6A1	1
GO:0070372	regulation of ERK1 and ERK2 cascade	1/99	315/18903	0.811376554	0.849691557	0.635222433	CCL16	1
GO:1902105	regulation of leukocyte differentiation	1/99	317/18903	0.81338048	0.851199003	0.636349388	PCK1	1
GO:0019058	viral life cycle	1/99	319/18903	0.81536333	0.852091408	0.637016542	SLC10A1	1
GO:0060326	cell chemotaxis	1/99	319/18903	0.81536333	0.852091408	0.637016542	CCL16	1
GO:0009416	response to light stimulus	1/99	321/18903	0.817325322	0.853550267	0.638107173	CAT	1
GO:0022409	positive regulation of cell-cell adhesion	1/99	322/18903	0.818298564	0.853975249	0.638424886	PCK1	1
GO:0032409	regulation of transporter activity	1/99	326/18903	0.822140471	0.857391307	0.640978703	RGN	1
GO:0018209	peptidyl-serine modification	1/99	332/18903	0.827753047	0.862052206	0.644463153	PCK1	1
GO:0048638	regulation of developmental growth	1/99	332/18903	0.827753047	0.862052206	0.644463153	RBP4	1
GO:0060562	epithelial tube morphogenesis	1/99	335/18903	0.830493225	0.864309029	0.646150335	MTHFD1	1
GO:0030111	regulation of Wnt signaling pathway	1/99	336/18903	0.831396993	0.864652873	0.64640739	KLF15	1
GO:0001933	negative regulation of protein phosphorylation	1/99	338/18903	0.833190244	0.865920667	0.647355182	RGN	1
GO:0043010	camera-type eye development	1/99	340/18903	0.834964612	0.867167104	0.648287009	RBP4	1
GO:0062197	cellular response to chemical stress	1/99	345/18903	0.839319211	0.871089724	0.651219527	CAT	1
GO:0007517	muscle organ development	1/99	348/18903	0.84187717	0.872543486	0.652306348	HLF	1
GO:0043414	macromolecule methylation	1/99	348/18903	0.84187717	0.872543486	0.652306348	BHMT	1
GO:0045765	regulation of angiogenesis	1/99	349/18903	0.842720833	0.872818005	0.652511576	APOH	1
GO:0007265	Ras protein signal transduction	1/99	353/18903	0.846051154	0.875665848	0.6546406	APOC3	1
GO:1901342	regulation of vasculature development	1/99	355/18903	0.847690041	0.876760344	0.655458836	APOH	1
GO:0016311	dephosphorylation	1/99	357/18903	0.849311655	0.877835487	0.656262604	RGN	1
GO:0002831	regulation of response to biotic stimulus	1/99	361/18903	0.852503784	0.879928615	0.657827409	HPX	1
GO:0042176	regulation of protein catabolic process	1/99	361/18903	0.852503784	0.879928615	0.657827409	C4BPB	1
GO:0032956	regulation of actin cytoskeleton organization	1/99	365/18903	0.855628961	0.882550255	0.659787326	IQGAP2	1
GO:0010631	epithelial cell migration	1/99	366/18903	0.856399958	0.88274172	0.659930463	APOH	1
GO:0030336	negative regulation of cell migration	1/99	368/18903	0.857929744	0.883289477	0.660339962	APOH	1
GO:0031589	cell-substrate adhesion	1/99	369/18903	0.858688576	0.883289477	0.660339962	PLG	1
GO:0090132	epithelium migration	1/99	369/18903	0.858688576	0.883289477	0.660339962	APOH	1
GO:0001818	negative regulation of cytokine production	1/99	371/18903	0.860194224	0.884235099	0.661046901	F2	1
GO:0051098	regulation of binding	1/99	372/18903	0.860941082	0.884399967	0.661170156	CFHR2	1
GO:0090130	tissue migration	1/99	374/18903	0.86242297	0.885319155	0.661857333	APOH	1
GO:0050863	regulation of T cell activation	1/99	376/18903	0.863889223	0.885762052	0.662188439	PCK1	1
GO:0050767	regulation of neurogenesis	1/99	377/18903	0.864616538	0.885762052	0.662188439	F2	1
GO:1903037	regulation of leukocyte cell-cell adhesion	1/99	377/18903	0.864616538	0.885762052	0.662188439	PCK1	1
GO:0018108	peptidyl-tyrosine phosphorylation	1/99	380/18903	0.86677548	0.88737096	0.663391245	HPX	1
GO:0042326	negative regulation of phosphorylation	1/99	381/18903	0.867487526	0.887497414	0.663485782	RGN	1
GO:0018212	peptidyl-tyrosine modification	1/99	382/18903	0.868195804	0.887619846	0.663577311	HPX	1
GO:0001654	eye development	1/99	388/18903	0.872367457	0.891280573	0.66631404	RBP4	1
GO:0007178	transmembrane receptor protein serine/threonine kinase signaling pathway	1/99	390/18903	0.873728751	0.892066998	0.666901965	TF	1
GO:0150063	visual system development	1/99	392/18903	0.875075671	0.892837694	0.667478131	RBP4	1
GO:0071900	regulation of protein serine/threonine kinase activity	1/99	395/18903	0.877069428	0.894266868	0.668546569	ACSL1	1
GO:0048880	sensory system development	1/99	398/18903	0.879031681	0.89566201	0.669589567	RBP4	1
GO:0051251	positive regulation of lymphocyte activation	1/99	400/18903	0.880322592	0.896371687	0.670120115	PCK1	1
GO:0032970	regulation of actin filament-based process	1/99	406/18903	0.884114063	0.899624836	0.672552143	IQGAP2	1
GO:0030099	myeloid cell differentiation	1/99	407/18903	0.88473431	0.899648914	0.672570143	TF	1
GO:0009615	response to virus	1/99	409/18903	0.885964962	0.900293237	0.673051833	KCNJ8	1
GO:1903706	regulation of hemopoiesis	1/99	413/18903	0.888387379	0.902146265	0.674437142	PCK1	1
GO:0007159	leukocyte cell-cell adhesion	1/99	414/18903	0.88898498	0.902146265	0.674437142	PCK1	1
GO:0030098	lymphocyte differentiation	1/99	419/18903	0.891925805	0.904448954	0.676158614	PCK1	1
GO:0045860	positive regulation of protein kinase activity	1/99	420/18903	0.892504648	0.904448954	0.676158614	ACSL1	1
GO:0016032	viral process	1/99	421/18903	0.893080423	0.904448954	0.676158614	SLC10A1	1
GO:0001558	regulation of cell growth	1/99	422/18903	0.893653144	0.904448954	0.676158614	F2	1
GO:0050808	synapse organization	1/99	432/18903	0.899215927	0.909468557	0.679911228	SLC6A1	1
GO:0050804	modulation of chemical synaptic transmission	1/99	448/18903	0.907523125	0.916412766	0.685102661	SLC6A1	1
GO:0002683	negative regulation of immune system process	1/99	449/18903	0.908019208	0.916412766	0.685102661	C4BPB	1
GO:0099177	regulation of trans-synaptic signaling	1/99	449/18903	0.908019208	0.916412766	0.685102661	SLC6A1	1
GO:0002696	positive regulation of leukocyte activation	1/99	450/18903	0.908512656	0.916412766	0.685102661	PCK1	1
GO:0009314	response to radiation	1/99	452/18903	0.909491705	0.916787093	0.685382505	CAT	1
GO:0051090	regulation of DNA-binding transcription factor activity	1/99	454/18903	0.910460382	0.916890955	0.685460151	CAT	1
GO:0016055	Wnt signaling pathway	1/99	456/18903	0.911418794	0.916890955	0.685460151	KLF15	1
GO:0051960	regulation of nervous system development	1/99	456/18903	0.911418794	0.916890955	0.685460151	F2	1
GO:0198738	cell-cell signaling by wnt	1/99	458/18903	0.912367051	0.917233008	0.685715868	KLF15	1
GO:0050867	positive regulation of cell activation	1/99	467/18903	0.916511354	0.920785557	0.688371724	PCK1	1
GO:1903131	mononuclear cell differentiation	1/99	473/18903	0.919165822	0.92283759	0.689905807	PCK1	1
GO:0050907	detection of chemical stimulus involved in sensory perception	1/99	477/18903	0.920888877	0.92395238	0.690739214	AZGP1	1
GO:0022411	cellular component disassembly	1/99	483/18903	0.923405512	0.925658672	0.692014825	PLG	1
GO:0045785	positive regulation of cell adhesion	1/99	484/18903	0.923817176	0.925658672	0.692014825	PCK1	1
GO:0001667	ameboidal-type cell migration	1/99	492/18903	0.927032601	0.928040374	0.693795365	APOH	1
GO:0016049	cell growth	1/99	493/18903	0.927424962	0.928040374	0.693795365	F2	1
GO:0043410	positive regulation of MAPK cascade	1/99	496/18903	0.92858956	0.92858956	0.694205932	CCL16	1
